# Supplementary material for: Diphenyl [(S)-1-phenylpropanamido]­phosphate
Source: Acta Crystallogr Sect E Struct Rep Online. 2011 Aug 27;67(Pt 9):o2512. doi: 10.1107/S1600536811034507 (PMC3200690; doi:10.1107/S1600536811034507)
Supplement: Supplementary file 1 [file e-67-o2512-sup1.cif]

##############################################################################
#                                                                            #
# This CIF contains the data in a paper accepted for publication in          #
# Acta Crystallographica Section E. It conforms to the requirements of       #
# Notes for Authors for Acta Crystallographica Section E, and has been       #
# peer reviewed under the auspices of the IUCr Commission on Journals.       #
#                                                                            #
# Full details of the Crystallographic Information File format               #
# are given in the paper "The Crystallographic Information File (CIF):       #
# a New Standard Archive File for Crystallography" by S. R. Hall, F. H.      #
# Allen and I. D. Brown [Acta Cryst. (1991), A47, 655-685].                  #
#                                                                            #
# The current version of the core CIF dictionary is obtainable from          #
# ftp://ftp.iucr.org/pub/cif_core.dic.                                       #
#                                                                            #
# Software is freely available for graphical display of the structure(s)     #
# in this CIF. For information consult the CIF software page                 #
# http://www.iucr.org/resources/cif/software.                                #
#                                                                            #
# This file may be used for bona fide research purposes within the           #
# scientific community so long as proper attribution is given to the journal # 
# article from which it was obtained.                                        #
#                                                                            #
##############################################################################
data_I
_audit_creation_method     SHELXL-97
_chemical_name_systematic
;
Diphenyl [(<i>S</i>)-1-phenylpropanamido]phosphate
;
_chemical_name_common     ?
_chemical_formula_moiety     'C21 H22 N O3 P'
_chemical_formula_sum     'C21 H22 N O3 P'
_chemical_formula_iupac     'C21 H22 N O3 P'
_chemical_formula_weight     367.37
_chemical_melting_point     ?
_symmetry_cell_setting     orthorhombic
_symmetry_space_group_name_H-M     'P 21 21 21'
_symmetry_space_group_name_Hall     'P 2ac 2ab'
loop_
    _symmetry_equiv_pos_as_xyz
    'x, y, z'
    '-x+1/2, -y, z+1/2'
    'x+1/2, -y+1/2, -z'
    '-x, y+1/2, -z+1/2'
_cell_length_a     5.4853(3)
_cell_length_b     8.1450(11)
_cell_length_c     41.162(4)
_cell_angle_alpha     90.00
_cell_angle_beta     90.00
_cell_angle_gamma     90.00
_cell_volume     1839.0(3)
_cell_formula_units_Z     4
_cell_measurement_reflns_used     1550
_cell_measurement_theta_min     3.1804
_cell_measurement_theta_max     27.5840
_cell_measurement_temperature     120(2)
_exptl_crystal_description     plate
_exptl_crystal_colour     colorless
_exptl_crystal_size_max     0.40
_exptl_crystal_size_mid     0.20
_exptl_crystal_size_min     0.20
_exptl_crystal_density_diffrn     1.327
_exptl_crystal_density_meas     ?
_exptl_crystal_density_method     'not measured'
_exptl_crystal_F_000     776
_exptl_absorpt_coefficient_mu     0.170
_exptl_absorpt_correction_type     multi-scan
_exptl_absorpt_process_details     '(CrysAlis RED; Oxford Diffraction, 2009)'
_exptl_absorpt_correction_T_min     0.98085
_exptl_absorpt_correction_T_max     1.00000
_exptl_special_details     ?
_diffrn_ambient_temperature     120(2)
_diffrn_radiation_type     'MoK\a'
_diffrn_radiation_wavelength     0.71073
_diffrn_radiation_source     'Enhance (Mo) X-ray Source'
_diffrn_radiation_monochromator     'graphite'
_diffrn_measurement_device_type
;
Oxford Diffraction Xcalibur diffractometer with a Sapphire2 (large Be window)
detector
;
_diffrn_measurement_method     '\w scan'
_diffrn_detector_area_resol_mean     8.4353
_diffrn_reflns_number     4914
_diffrn_reflns_av_R_equivalents     0.0294
_diffrn_reflns_av_sigmaI/netI     0.0784
_diffrn_reflns_theta_min     3.19
_diffrn_reflns_theta_max     24.99
_diffrn_reflns_theta_full     24.99
_diffrn_measured_fraction_theta_max     0.996
_diffrn_measured_fraction_theta_full     0.996
_diffrn_reflns_limit_h_min     -5
_diffrn_reflns_limit_h_max     6
_diffrn_reflns_limit_k_min     -9
_diffrn_reflns_limit_k_max     5
_diffrn_reflns_limit_l_min     -48
_diffrn_reflns_limit_l_max     48
_diffrn_standards_number     0
_diffrn_standards_interval_count     ?
_diffrn_standards_interval_time     ?
_diffrn_standards_decay_%     ?
_refine_special_details
;
Refinement of <i>F</i>^2^ against ALL reflections. The weighted <i>R</i>-factor
<i>wR</i> and goodness of fit <i>S</i> are based on <i>F</i>^2^, conventional
<i>R</i>-factors <i>R</i> are based on <i>F</i>, with <i>F</i> set to zero for
negative <i>F</i>^2^. The threshold expression of <i>F</i>^2^ >
\s(<i>F</i>^2^) is used only for calculating <i>R</i>-factors(gt) <i>etc</i>.
and is not relevant to the choice of reflections for refinement.
<i>R</i>-factors based on <i>F</i>^2^ are statistically about twice as large
as those based on <i>F</i>, and <i>R</i>- factors based on ALL data will be
even larger.
;
_reflns_number_total     3000
_reflns_number_gt     2404
_reflns_threshold_expression     I>2\s(I)
_refine_ls_structure_factor_coef     Fsqd
_refine_ls_matrix_type     full
_refine_ls_R_factor_all     0.0675
_refine_ls_R_factor_gt     0.0521
_refine_ls_wR_factor_gt     0.0864
_refine_ls_wR_factor_ref     0.0892
_refine_ls_goodness_of_fit_ref     1.066
_refine_ls_restrained_S_all     1.066
_refine_ls_number_reflns     3000
_refine_ls_number_parameters     239
_refine_ls_number_restraints     1
_refine_ls_hydrogen_treatment     mixed
_refine_ls_weighting_scheme     calc
_refine_ls_weighting_details
         'calc w=1/[\s^2^(Fo^2^)+(0.0325P)^2^+0.0316P] where P=(Fo^2^+2Fc^2^)/3'
_atom_sites_solution_hydrogens     geom
_atom_sites_solution_primary     direct
_atom_sites_solution_secondary     difmap
_refine_ls_shift/su_max     0.000
_refine_ls_shift/su_mean     0.000
_refine_diff_density_max     0.408
_refine_diff_density_min     -0.417
_refine_ls_extinction_method     none
_refine_ls_extinction_coef     ?
_refine_ls_abs_structure_details     'Flack (1983), 1052 Friedel pairs'
_refine_ls_abs_structure_Flack     -0.09(14)
loop_
    _atom_type_symbol
    _atom_type_description
    _atom_type_scat_dispersion_real
    _atom_type_scat_dispersion_imag
    _atom_type_scat_source
    'C' 'C' 0.0033 0.0016
                         'International Tables Vol C Tables 4.2.6.8 and 6.1.1.4'
    'H' 'H' 0.0000 0.0000
                         'International Tables Vol C Tables 4.2.6.8 and 6.1.1.4'
    'N' 'N' 0.0061 0.0033
                         'International Tables Vol C Tables 4.2.6.8 and 6.1.1.4'
    'O' 'O' 0.0106 0.0060
                         'International Tables Vol C Tables 4.2.6.8 and 6.1.1.4'
    'P' 'P' 0.1023 0.0942
                         'International Tables Vol C Tables 4.2.6.8 and 6.1.1.4'
_computing_data_collection     'CrysAlis CCD (Oxford Diffraction, 2009)'
_computing_cell_refinement     'CrysAlis RED (Oxford Diffraction, 2009)'
_computing_data_reduction     'CrysAlis RED (Oxford Diffraction, 2009)'
_computing_structure_solution     'SHELXS97 (Sheldrick, 2008)'
_computing_structure_refinement     'SHELXL97 (Sheldrick, 2008)'
_computing_molecular_graphics     'Mercury (Macrae <i>et al.</i>, 2008)'
_computing_publication_material     'enCIFer (Allen <i>et al.</i>, 2004)'
loop_
    _atom_site_type_symbol
    _atom_site_label
    _atom_site_fract_x
    _atom_site_fract_y
    _atom_site_fract_z
    _atom_site_U_iso_or_equiv
    _atom_site_adp_type
    _atom_site_calc_flag
    _atom_site_refinement_flags
    _atom_site_occupancy
    _atom_site_symmetry_multiplicity
    _atom_site_disorder_assembly
    _atom_site_disorder_group
    P P1 1.02848(15) 0.21930(11) 0.13952(2) 0.0144(2) Uani d . 1 1 . .
    O O1 1.0319(4) 0.2594(3) 0.10191(4) 0.0190(6) Uani d . 1 1 . .
    O O2 0.9231(4) 0.3876(2) 0.15288(5) 0.0159(5) Uani d . 1 1 . .
    O O3 1.2652(4) 0.1671(2) 0.15233(5) 0.0168(6) Uani d . 1 1 . .
    N N1 0.8109(5) 0.0886(3) 0.14460(7) 0.0122(6) Uani d D 1 1 . .
    H H1 0.664(2) 0.118(3) 0.1438(7) 0.018 Uiso d D 1 1 . .
    C C1 1.2275(6) 0.3148(4) 0.08300(8) 0.0138(8) Uani d . 1 1 . .
    C C2 1.4066(6) 0.4158(4) 0.09534(8) 0.0175(8) Uani d . 1 1 . .
    H H2A 1.4062 0.4477 0.1175 0.021 Uiso calc R 1 1 . .
    C C3 1.5882(6) 0.4694(4) 0.07423(8) 0.0193(9) Uani d . 1 1 . .
    H H3B 1.7151 0.5378 0.0822 0.023 Uiso calc R 1 1 . .
    C C4 1.5863(7) 0.4244(4) 0.04181(9) 0.0237(9) Uani d . 1 1 . .
    H H4A 1.7092 0.4635 0.0275 0.028 Uiso calc R 1 1 . .
    C C5 1.4054(6) 0.3227(4) 0.03045(8) 0.0239(9) Uani d . 1 1 . .
    H H5A 1.4044 0.2909 0.0082 0.029 Uiso calc R 1 1 . .
    C C6 1.2250(6) 0.2665(4) 0.05106(7) 0.0186(8) Uani d . 1 1 . .
    H H6A 1.1010 0.1954 0.0432 0.022 Uiso calc R 1 1 . .
    C C7 0.8931(6) 0.4166(4) 0.18657(8) 0.0147(8) Uani d . 1 1 . .
    C C8 1.0704(7) 0.5046(4) 0.20239(8) 0.0232(9) Uani d . 1 1 . .
    H H8A 1.2141 0.5378 0.1913 0.028 Uiso calc R 1 1 . .
    C C9 1.0358(7) 0.5446(4) 0.23511(8) 0.0270(9) Uani d . 1 1 . .
    H H9A 1.1575 0.6045 0.2465 0.032 Uiso calc R 1 1 . .
    C C10 0.8268(7) 0.4975(4) 0.25076(9) 0.0277(10) Uani d . 1 1 . .
    H H10A 0.8030 0.5250 0.2730 0.033 Uiso calc R 1 1 . .
    C C11 0.6510(7) 0.4101(4) 0.23415(8) 0.0220(9) Uani d . 1 1 . .
    H H11A 0.5062 0.3777 0.2451 0.026 Uiso calc R 1 1 . .
    C C12 0.6827(6) 0.3689(4) 0.20180(8) 0.0170(8) Uani d . 1 1 . .
    H H12A 0.5611 0.3090 0.1904 0.020 Uiso calc R 1 1 . .
    C C13 0.6168(7) -0.1630(4) 0.18811(7) 0.0273(10) Uani d . 1 1 . .
    H H13A 0.4918 -0.2374 0.1966 0.041 Uiso calc R 1 1 . .
    H H13B 0.5715 -0.0493 0.1930 0.041 Uiso calc R 1 1 . .
    H H13C 0.7740 -0.1882 0.1983 0.041 Uiso calc R 1 1 . .
    C C14 0.6370(6) -0.1851(4) 0.15156(7) 0.0213(9) Uani d . 1 1 . .
    H H14A 0.4814 -0.1515 0.1413 0.026 Uiso calc R 1 1 . .
    H H14B 0.6628 -0.3028 0.1467 0.026 Uiso calc R 1 1 . .
    C C15 0.8451(6) -0.0856(4) 0.13654(7) 0.0130(7) Uani d . 1 1 . .
    H H15A 1.0005 -0.1226 0.1469 0.016 Uiso calc R 1 1 . .
    C C16 0.8667(6) -0.1162(4) 0.10011(8) 0.0131(8) Uani d . 1 1 . .
    C C17 1.0577(6) -0.2086(4) 0.08788(7) 0.0175(8) Uani d . 1 1 . .
    H H17A 1.1767 -0.2512 0.1024 0.021 Uiso calc R 1 1 . .
    C C18 1.0790(6) -0.2405(4) 0.05478(8) 0.0211(9) Uani d . 1 1 . .
    H H18A 1.2099 -0.3055 0.0468 0.025 Uiso calc R 1 1 . .
    C C19 0.9076(6) -0.1766(4) 0.03360(8) 0.0213(9) Uani d . 1 1 . .
    H H19A 0.9221 -0.1965 0.0109 0.026 Uiso calc R 1 1 . .
    C C20 0.7162(7) -0.0845(4) 0.04518(8) 0.0211(9) Uani d . 1 1 . .
    H H20A 0.5981 -0.0413 0.0306 0.025 Uiso calc R 1 1 . .
    C C21 0.6966(6) -0.0549(4) 0.07836(8) 0.0178(9) Uani d . 1 1 . .
    H H21A 0.5640 0.0086 0.0863 0.021 Uiso calc R 1 1 . .
loop_
    _atom_site_aniso_label
    _atom_site_aniso_U_11
    _atom_site_aniso_U_22
    _atom_site_aniso_U_33
    _atom_site_aniso_U_12
    _atom_site_aniso_U_13
    _atom_site_aniso_U_23
    P1 0.0134(4) 0.0160(4) 0.0139(5) -0.0003(4) -0.0006(4) -0.0004(4)
    O1 0.0146(12) 0.0300(15) 0.0122(11) -0.0012(13) 0.0002(10) 0.0020(10)
    O2 0.0200(13) 0.0115(12) 0.0163(12) 0.0000(11) -0.0005(11) -0.0006(10)
    O3 0.0136(12) 0.0178(13) 0.0191(13) -0.0002(11) -0.0008(10) -0.0001(11)
    N1 0.0132(14) 0.0114(15) 0.0119(16) 0.0030(13) -0.0001(14) -0.0015(13)
    C1 0.0098(18) 0.013(2) 0.018(2) 0.0016(16) 0.0051(14) 0.0038(16)
    C2 0.0175(19) 0.0173(18) 0.018(2) 0.0038(17) 0.0013(16) -0.0023(16)
    C3 0.0152(19) 0.0126(19) 0.030(2) -0.0028(17) -0.0017(17) 0.0017(17)
    C4 0.020(2) 0.022(2) 0.029(2) 0.0019(18) 0.0120(18) 0.0046(19)
    C5 0.028(2) 0.031(2) 0.0119(19) 0.0009(19) 0.0064(16) -0.0006(17)
    C6 0.0222(19) 0.018(2) 0.0157(19) -0.0053(18) -0.0017(16) 0.0002(16)
    C7 0.0164(19) 0.0115(18) 0.0162(19) 0.0029(17) -0.0031(16) -0.0003(16)
    C8 0.019(2) 0.0183(19) 0.032(2) -0.0011(19) 0.0001(19) -0.0022(17)
    C9 0.027(2) 0.025(2) 0.029(2) 0.000(2) -0.009(2) -0.0110(18)
    C10 0.036(3) 0.030(2) 0.017(2) 0.010(2) -0.007(2) -0.0079(19)
    C11 0.024(2) 0.027(2) 0.015(2) 0.003(2) 0.0002(17) 0.0016(18)
    C12 0.0167(19) 0.016(2) 0.019(2) -0.0012(17) -0.0067(16) -0.0012(16)
    C13 0.037(2) 0.025(2) 0.020(2) -0.0053(19) 0.0051(18) 0.0021(18)
    C14 0.028(2) 0.0157(19) 0.020(2) -0.0020(17) -0.0016(16) -0.0034(17)
    C15 0.0115(16) 0.0149(18) 0.0128(18) 0.0017(15) -0.0032(16) 0.0010(17)
    C16 0.0141(18) 0.0083(18) 0.017(2) -0.0031(16) -0.0005(15) -0.0012(15)
    C17 0.0180(18) 0.0196(18) 0.0148(18) -0.0021(19) -0.0024(15) -0.0027(17)
    C18 0.019(2) 0.019(2) 0.025(2) -0.0018(18) 0.0042(16) -0.0069(17)
    C19 0.033(2) 0.021(2) 0.0102(18) -0.0100(18) 0.0022(16) -0.0018(16)
    C20 0.029(2) 0.020(2) 0.014(2) -0.0004(19) -0.0041(18) 0.0012(17)
    C21 0.021(2) 0.016(2) 0.016(2) 0.0027(17) -0.0030(17) -0.0042(16)
_geom_special_details
;
 All esds (except the esd in the dihedral angle between two l.s. planes)
 are estimated using the full covariance matrix.  The cell esds are taken
 into account individually in the estimation of esds in distances, angles
 and torsion angles; correlations between esds in cell parameters are only
 used when they are defined by crystal symmetry.  An approximate (isotropic)
 treatment of cell esds is used for estimating esds involving l.s. planes.
;
loop_
    _geom_bond_atom_site_label_1
    _geom_bond_atom_site_label_2
    _geom_bond_site_symmetry_2
    _geom_bond_distance
    _geom_bond_publ_flag
    P1 O3 . 1.465(2) ?
    P1 O1 . 1.582(2) ?
    P1 O2 . 1.586(2) ?
    P1 N1 . 1.613(3) ?
    O1 C1 . 1.400(3) ?
    O2 C7 . 1.417(4) ?
    N1 C15 . 1.469(4) ?
    N1 H1 . 0.838(10) ?
    C1 C6 . 1.372(4) ?
    C1 C2 . 1.378(4) ?
    C2 C3 . 1.392(4) ?
    C2 H2A . 0.9500 ?
    C3 C4 . 1.384(4) ?
    C3 H3B . 0.9500 ?
    C4 C5 . 1.374(4) ?
    C4 H4A . 0.9500 ?
    C5 C6 . 1.382(4) ?
    C5 H5A . 0.9500 ?
    C6 H6A . 0.9500 ?
    C7 C12 . 1.370(4) ?
    C7 C8 . 1.373(4) ?
    C8 C9 . 1.398(4) ?
    C8 H8A . 0.9500 ?
    C9 C10 . 1.370(5) ?
    C9 H9A . 0.9500 ?
    C10 C11 . 1.380(5) ?
    C10 H10A . 0.9500 ?
    C11 C12 . 1.384(4) ?
    C11 H11A . 0.9500 ?
    C12 H12A . 0.9500 ?
    C13 C14 . 1.519(4) ?
    C13 H13A . 0.9800 ?
    C13 H13B . 0.9800 ?
    C13 H13C . 0.9800 ?
    C14 C15 . 1.530(4) ?
    C14 H14A . 0.9900 ?
    C14 H14B . 0.9900 ?
    C15 C16 . 1.525(4) ?
    C15 H15A . 1.0000 ?
    C16 C17 . 1.385(4) ?
    C16 C21 . 1.386(4) ?
    C17 C18 . 1.392(4) ?
    C17 H17A . 0.9500 ?
    C18 C19 . 1.384(4) ?
    C18 H18A . 0.9500 ?
    C19 C20 . 1.376(5) ?
    C19 H19A . 0.9500 ?
    C20 C21 . 1.391(4) ?
    C20 H20A . 0.9500 ?
    C21 H21A . 0.9500 ?
loop_
    _geom_angle_atom_site_label_1
    _geom_angle_atom_site_label_2
    _geom_angle_atom_site_label_3
    _geom_angle_site_symmetry_1
    _geom_angle_site_symmetry_3
    _geom_angle
    _geom_angle_publ_flag
    O3 P1 O1 . . 113.67(13) ?
    O3 P1 O2 . . 116.68(12) ?
    O1 P1 O2 . . 99.51(12) ?
    O3 P1 N1 . . 114.72(13) ?
    O1 P1 N1 . . 105.78(13) ?
    O2 P1 N1 . . 104.81(13) ?
    C1 O1 P1 . . 128.3(2) ?
    C7 O2 P1 . . 121.73(19) ?
    C15 N1 P1 . . 120.9(2) ?
    C15 N1 H1 . . 113(2) ?
    P1 N1 H1 . . 121(2) ?
    C6 C1 C2 . . 122.1(3) ?
    C6 C1 O1 . . 115.6(3) ?
    C2 C1 O1 . . 122.3(3) ?
    C1 C2 C3 . . 117.9(3) ?
    C1 C2 H2A . . 121.1 ?
    C3 C2 H2A . . 121.1 ?
    C4 C3 C2 . . 120.9(3) ?
    C4 C3 H3B . . 119.6 ?
    C2 C3 H3B . . 119.6 ?
    C5 C4 C3 . . 119.6(3) ?
    C5 C4 H4A . . 120.2 ?
    C3 C4 H4A . . 120.2 ?
    C4 C5 C6 . . 120.5(3) ?
    C4 C5 H5A . . 119.7 ?
    C6 C5 H5A . . 119.7 ?
    C1 C6 C5 . . 119.1(3) ?
    C1 C6 H6A . . 120.5 ?
    C5 C6 H6A . . 120.5 ?
    C12 C7 C8 . . 121.9(3) ?
    C12 C7 O2 . . 119.9(3) ?
    C8 C7 O2 . . 118.0(3) ?
    C7 C8 C9 . . 118.8(4) ?
    C7 C8 H8A . . 120.6 ?
    C9 C8 H8A . . 120.6 ?
    C10 C9 C8 . . 120.1(4) ?
    C10 C9 H9A . . 120.0 ?
    C8 C9 H9A . . 120.0 ?
    C9 C10 C11 . . 119.7(3) ?
    C9 C10 H10A . . 120.1 ?
    C11 C10 H10A . . 120.1 ?
    C10 C11 C12 . . 120.9(4) ?
    C10 C11 H11A . . 119.5 ?
    C12 C11 H11A . . 119.5 ?
    C7 C12 C11 . . 118.5(3) ?
    C7 C12 H12A . . 120.7 ?
    C11 C12 H12A . . 120.7 ?
    C14 C13 H13A . . 109.5 ?
    C14 C13 H13B . . 109.5 ?
    H13A C13 H13B . . 109.5 ?
    C14 C13 H13C . . 109.5 ?
    H13A C13 H13C . . 109.5 ?
    H13B C13 H13C . . 109.5 ?
    C13 C14 C15 . . 113.1(3) ?
    C13 C14 H14A . . 109.0 ?
    C15 C14 H14A . . 109.0 ?
    C13 C14 H14B . . 109.0 ?
    C15 C14 H14B . . 109.0 ?
    H14A C14 H14B . . 107.8 ?
    N1 C15 C16 . . 113.0(3) ?
    N1 C15 C14 . . 109.0(3) ?
    C16 C15 C14 . . 111.6(3) ?
    N1 C15 H15A . . 107.7 ?
    C16 C15 H15A . . 107.7 ?
    C14 C15 H15A . . 107.7 ?
    C17 C16 C21 . . 118.0(3) ?
    C17 C16 C15 . . 120.3(3) ?
    C21 C16 C15 . . 121.6(3) ?
    C16 C17 C18 . . 121.4(3) ?
    C16 C17 H17A . . 119.3 ?
    C18 C17 H17A . . 119.3 ?
    C19 C18 C17 . . 119.3(3) ?
    C19 C18 H18A . . 120.3 ?
    C17 C18 H18A . . 120.3 ?
    C20 C19 C18 . . 120.4(3) ?
    C20 C19 H19A . . 119.8 ?
    C18 C19 H19A . . 119.8 ?
    C19 C20 C21 . . 119.6(3) ?
    C19 C20 H20A . . 120.2 ?
    C21 C20 H20A . . 120.2 ?
    C16 C21 C20 . . 121.3(3) ?
    C16 C21 H21A . . 119.3 ?
    C20 C21 H21A . . 119.3 ?
loop_
    _geom_hbond_atom_site_label_D
    _geom_hbond_atom_site_label_H
    _geom_hbond_atom_site_label_A
    _geom_hbond_site_symmetry_A
    _geom_hbond_distance_DH
    _geom_hbond_distance_HA
    _geom_hbond_distance_DA
    _geom_hbond_angle_DHA
    N1 H1 O3 1_455 0.838(10) 2.254(12) 3.077(3) 167(3)
_iucr_refine_instructions_details
;
TITL mn244 in P2(1)2(1)2(1)
CELL  0.71073   5.4853   8.1450  41.1624   90.000   90.000   90.000
ZERR     4.00   0.0003   0.0011   0.0035    0.000    0.000    0.000
LATT  -1
SYMM  1/2 - X, - Y, 1/2 + Z
SYMM  1/2 + X, 1/2 - Y, - Z
SYMM  - X, 1/2 + Y, 1/2 - Z
SFAC  C    H    N    O    P
UNIT  84   88   4    12   4
MERG   2
SHEL 40 0.84
eqiv $1  x-1, y, z
htab N1 O3_$1
DFIX     0.850   0.010 N1 H1
FMAP   2
PLAN   15
SIZE     0.20   0.20   0.40
ACTA    50.00
BOND   $H
L.S.   6
TEMP  -153.00
WGHT    0.032500    0.031600
FVAR       1.00075
P1    5    1.028480    0.219296    0.139517    11.00000    0.01345    0.01595 =
         0.01393   -0.00045   -0.00057   -0.00031
O1    4    1.031916    0.259389    0.101909    11.00000    0.01463    0.03004 =
         0.01219    0.00197    0.00020   -0.00118
O2    4    0.923117    0.387573    0.152877    11.00000    0.02002    0.01152 =
         0.01628   -0.00062   -0.00052    0.00001
O3    4    1.265239    0.167148    0.152325    11.00000    0.01363    0.01782 =
         0.01910   -0.00014   -0.00078   -0.00021
N1    3    0.810852    0.088602    0.144603    11.00000    0.01317    0.01143 =
         0.01193   -0.00150   -0.00005    0.00299
AFIX   2
H1    2    0.664495    0.117929    0.143764    11.00000   -1.50000
AFIX   0
C1    1    1.227481    0.314811    0.082997    11.00000    0.00978    0.01340 =
         0.01808    0.00384    0.00511    0.00163
C2    1    1.406641    0.415786    0.095336    11.00000    0.01751    0.01728 =
         0.01766   -0.00226    0.00127    0.00376
AFIX  43
H2A   2    1.406211    0.447749    0.117531    11.00000   -1.20000
AFIX   0
C3    1    1.588161    0.469400    0.074234    11.00000    0.01517    0.01257 =
         0.03027    0.00174   -0.00174   -0.00283
AFIX  43
H3B   2    1.715079    0.537821    0.082190    11.00000   -1.20000
AFIX   0
C4    1    1.586294    0.424396    0.041813    11.00000    0.02018    0.02225 =
         0.02878    0.00459    0.01196    0.00188
AFIX  43
H4A   2    1.709206    0.463506    0.027513    11.00000   -1.20000
AFIX   0
C5    1    1.405427    0.322745    0.030446    11.00000    0.02841    0.03141 =
         0.01188   -0.00060    0.00643    0.00091
AFIX  43
H5A   2    1.404433    0.290897    0.008244    11.00000   -1.20000
AFIX   0
C6    1    1.225016    0.266509    0.051061    11.00000    0.02215    0.01799 =
         0.01566    0.00016   -0.00166   -0.00526
AFIX  43
H6A   2    1.100966    0.195378    0.043233    11.00000   -1.20000
AFIX   0
C7    1    0.893107    0.416564    0.186573    11.00000    0.01639    0.01151 =
         0.01618   -0.00031   -0.00314    0.00295
C8    1    1.070409    0.504609    0.202395    11.00000    0.01943    0.01834 =
         0.03189   -0.00219    0.00008   -0.00108
AFIX  43
H8A   2    1.214105    0.537804    0.191312    11.00000   -1.20000
AFIX   0
C9    1    1.035837    0.544584    0.235108    11.00000    0.02741    0.02465 =
         0.02900   -0.01096   -0.00921    0.00047
AFIX  43
H9A   2    1.157468    0.604453    0.246492    11.00000   -1.20000
AFIX   0
C10   1    0.826831    0.497542    0.250764    11.00000    0.03632    0.02964 =
         0.01719   -0.00791   -0.00693    0.01040
AFIX  43
H10A  2    0.802994    0.524994    0.272969    11.00000   -1.20000
AFIX   0
C11   1    0.651001    0.410099    0.234149    11.00000    0.02384    0.02666 =
         0.01541    0.00156    0.00015    0.00302
AFIX  43
H11A  2    0.506210    0.377714    0.245072    11.00000   -1.20000
AFIX   0
C12   1    0.682665    0.368935    0.201802    11.00000    0.01669    0.01563 =
         0.01883   -0.00117   -0.00667   -0.00121
AFIX  43
H12A  2    0.561144    0.308980    0.190415    11.00000   -1.20000
AFIX   0
C13   1    0.616780   -0.163043    0.188108    11.00000    0.03682    0.02519 =
         0.01975    0.00207    0.00512   -0.00533
AFIX 137
H13A  2    0.491785   -0.237400    0.196646    11.00000   -1.50000
H13B  2    0.571506   -0.049300    0.192994    11.00000   -1.50000
H13C  2    0.773990   -0.188226    0.198262    11.00000   -1.50000
AFIX   0
C14   1    0.637027   -0.185061    0.151555    11.00000    0.02800    0.01573 =
         0.02015   -0.00344   -0.00163   -0.00202
AFIX  23
H14A  2    0.481434   -0.151465    0.141340    11.00000   -1.20000
H14B  2    0.662811   -0.302826    0.146694    11.00000   -1.20000
AFIX   0
C15   1    0.845083   -0.085555    0.136536    11.00000    0.01145    0.01489 =
         0.01279    0.00098   -0.00315    0.00168
AFIX  13
H15A  2    1.000535   -0.122589    0.146898    11.00000   -1.20000
AFIX   0
C16   1    0.866672   -0.116188    0.100112    11.00000    0.01412    0.00827 =
         0.01695   -0.00115   -0.00046   -0.00314
C17   1    1.057695   -0.208639    0.087881    11.00000    0.01798    0.01962 =
         0.01479   -0.00270   -0.00241   -0.00214
AFIX  43
H17A  2    1.176670   -0.251173    0.102388    11.00000   -1.20000
AFIX   0
C18   1    1.079011   -0.240539    0.054784    11.00000    0.01904    0.01950 =
         0.02486   -0.00692    0.00422   -0.00176
AFIX  43
H18A  2    1.209855   -0.305488    0.046818    11.00000   -1.20000
AFIX   0
C19   1    0.907554   -0.176632    0.033598    11.00000    0.03326    0.02054 =
         0.01021   -0.00185    0.00225   -0.00996
AFIX  43
H19A  2    0.922114   -0.196511    0.010940    11.00000   -1.20000
AFIX   0
C20   1    0.716150   -0.084470    0.045180    11.00000    0.02864    0.02030 =
         0.01435    0.00118   -0.00408   -0.00042
AFIX  43
H20A  2    0.598100   -0.041314    0.030611    11.00000   -1.20000
AFIX   0
C21   1    0.696628   -0.054903    0.078357    11.00000    0.02103    0.01633 =
         0.01590   -0.00417   -0.00300    0.00269
AFIX  43
H21A  2    0.564037    0.008594    0.086268    11.00000   -1.20000
HKLF    4
REM  mn244 in P2(1)2(1)2(1)
REM R1 =  0.0521 for   2402 Fo > 4sig(Fo)  and  0.0675 for all   3000 data
REM    239 parameters refined using      1 restraints
END
WGHT      0.0324      0.0316
REM Highest difference peak  0.408,  deepest hole -0.417,  1-sigma level  0.061
Q1    1   0.9864  0.1017  0.1406  11.00000  0.05    0.41
Q2    1   1.3811  0.2942  0.0925  11.00000  0.05    0.27
Q3    1   1.0114 -0.0586  0.0904  11.00000  0.05    0.27
Q4    1   1.2786  0.0261  0.1395  11.00000  0.05    0.25
Q5    1   1.5702  0.6024  0.0763  11.00000  0.05    0.25
Q6    1   1.2098  0.2862  0.1478  11.00000  0.05    0.23
Q7    1   1.4427  0.4433  0.0337  11.00000  0.05    0.23
Q8    1   1.0241  0.3573  0.1410  11.00000  0.05    0.23
Q9    1   0.8594  0.2621  0.1487  11.00000  0.05    0.23
Q10   1   0.9184  0.5211  0.1913  11.00000  0.05    0.22
Q11   1   0.5950  0.0828  0.1011  11.00000  0.05    0.22
Q12   1   1.0303  0.2303  0.1178  11.00000  0.05    0.21
Q13   1   0.8591 -0.0985  0.1165  11.00000  0.05    0.21
Q14   1   0.6708  0.0556  0.0807  11.00000  0.05    0.21
Q15   1   1.0252  0.0879  0.0956  11.00000  0.05    0.21
;
data_New_Global_Publ_Block
_journal_date_recd_electronic     2011-08-12
_journal_date_accepted     2011-08-22
_journal_name_full     'Acta Crystallographica, Section E'
_journal_year     2011
_journal_volume     67
_journal_issue      9
_journal_page_first     o2512
_journal_page_last     o2512
_journal_paper_category     QO
_journal_coeditor_code     DN2713
_publ_contact_author_name     'Fahimeh Sabbaghi'
_publ_contact_author_address
;
Department of Chemistry, Zanjan Branch, Islamic Azad University, PO Box
49195-467, Zanjan, Iran
;
_publ_contact_author_email     fahimeh_sabbaghi@yahoo.com
_publ_contact_author_fax     '(+98)-241-4270156'
_publ_contact_author_phone     '(+98)-241-4220037'
_publ_section_title
;
Diphenyl [(<i>S</i>)-1-phenylpropanamido]phosphate
;
loop_
    _publ_author_name
    _publ_author_address
    'Sabbaghi, Fahimeh'
;
Department of Chemistry, Zanjan Branch, Islamic Azad University, PO Box
49195-467, Zanjan, Iran
;
    'Pourayoubi, Mehrdad'
;
Department of Chemistry, Ferdowsi University of Mashhad, Mashhad, 91779, Iran
;
    'Negari, Monireh'
;
Department of Chemistry, Ferdowsi University of Mashhad, Mashhad, 91779, Iran
;
    'Ne\<cas, Marek'
;
Department of Chemistry, Faculty of Science, Masaryk University, Kotlarska 2,
Brno CZ-61137, Czech Republic
;
