# Supplementary material for: Diphenyl [(S)-1-phenylpropanamido]­phosphate
Source: Acta Crystallogr Sect E Struct Rep Online. 2011 Aug 27;67(Pt 9):o2512. doi: 10.1107/S1600536811034507 (PMC3200690; doi:10.1107/S1600536811034507)
Supplement: Supplementary file 2 [file e-67-o2512-Isup2.hkl]

# 
# h,k,l, Fc-squared, Fo-squared, sigma(Fo-squared) and status flag 
# 
data_I
_shelx_title ' mn244 in P2(1)2(1)2(1)' 
_shelx_refln_list_code          4 
_shelx_F_calc_maximum      147.12 
_exptl_crystal_F_000       776.00 
_reflns_d_resolution_high  0.8412 
 
loop_ 
 _symmetry_equiv_pos_as_xyz 
 'x, y, z' 
 '-x+1/2, -y, z+1/2' 
 'x+1/2, -y+1/2, -z' 
 '-x, y+1/2, -z+1/2' 
 
_cell_length_a     5.4853 
_cell_length_b     8.1450 
_cell_length_c    41.1624 
_cell_angle_alpha  90.000 
_cell_angle_beta   90.000 
_cell_angle_gamma  90.000 
 
_shelx_F_squared_multiplier     1.000 
 
loop_ 
 _refln_index_h 
 _refln_index_k 
 _refln_index_l 
 _refln_F_squared_calc 
 _refln_F_squared_meas 
 _refln_F_squared_sigma 
 _refln_observed_status 
   2   0   0      919.12      833.71     36.80 o 
   4   0   0       22.86       32.20     38.75 o 
   6   0   0      228.14      298.13     59.63 o 
   1   1   0     1333.84     1304.18     28.49 o 
   2   1   0      404.74      420.80     16.21 o 
   3   1   0       49.40       49.21     12.87 o 
   4   1   0        8.53       28.24     29.12 o 
   5   1   0       34.84       77.33     33.03 o 
   6   1   0      362.09      327.75     40.27 o 
   0   2   0     1701.11     1686.89     36.80 o 
   1   2   0     1788.76     1753.30     16.50 o 
   2   2   0     1713.60     1697.50     45.83 o 
   3   2   0      114.38      144.19     15.27 o 
   4   2   0     1616.61     1632.24     50.13 o 
   5   2   0      154.70      148.58     33.21 o 
   6   2   0        0.01        0.00     33.63 o 
   1   3   0      404.69      415.93      9.62 o 
   2   3   0      192.73      185.39     12.57 o 
   3   3   0       17.38       30.93     21.23 o 
   4   3   0      260.87      280.96     26.28 o 
   5   3   0      776.74      752.56     35.38 o 
   6   3   0     1235.81     1394.13     59.52 o 
   0   4   0       28.40       21.27     10.56 o 
   1   4   0       83.87       87.96      9.22 o 
   2   4   0     2387.67     2348.07     27.17 o 
   3   4   0      331.61      313.91     27.62 o 
   4   4   0     1248.09     1166.27     45.21 o 
   5   4   0       66.43       73.74     25.35 o 
   1   5   0       28.46       27.56     11.90 o 
   2   5   0        6.87       22.29     45.12 o 
   3   5   0      150.78      214.27     50.60 o 
   4   5   0      261.32      294.59     55.20 o 
   5   5   0       12.40       27.33     32.32 o 
   0   6   0     1184.86     1239.42     57.68 o 
   1   6   0     1603.99     1720.69     46.66 o 
   2   6   0      244.35      300.79     55.20 o 
   3   6   0      221.13      203.83     56.09 o 
   4   6   0        0.06       18.75     50.60 o 
   5   6   0       19.09       39.46     59.63 o 
   1   7   0      389.60      555.23    125.53 o 
   2   7   0       49.08       79.27     48.30 o 
   3   7   0     1404.44     1447.14     86.17 o 
   4   7   0      115.20      177.64     63.70 o 
   0   8   0       97.64       64.93     37.16 o 
   1   8   0        4.32       35.39     43.88 o 
   2   8   0      121.54      120.85     52.73 o 
   3   8   0       96.73      186.84     57.15 o 
   1   9   0       80.62      133.94     50.07 o 
   2   9   0      111.59      148.80     54.50 o 
   1   0   1     9423.95     9263.55     68.83 o 
   2   0   1      761.42      728.03     17.96 o 
   3   0   1     1675.52     1709.90     41.66 o 
   4   0   1      155.04      173.36     30.65 o 
   5   0   1      127.77      193.61     42.91 o 
   6   0   1     1158.55     1163.11     55.42 o 
  -6   1   1       30.69       65.55     35.52 o 
  -5   1   1      494.69      505.71     40.47 o 
  -4   1   1     1360.28     1347.56     46.51 o 
  -3   1   1       40.46       53.31     12.75 o 
  -2   1   1      136.56      131.66     11.92 o 
  -1   1   1     3422.87     3495.68     44.59 o 
   1   1   1     3427.38     3426.50     42.82 o 
   2   1   1      129.29      117.58     13.12 o 
   3   1   1       39.20       48.41     13.76 o 
   4   1   1     1362.45     1364.14     49.72 o 
   5   1   1      482.26      500.32     40.24 o 
   6   1   1       29.47       67.22     37.16 o 
  -6   2   1      256.78      318.09     40.59 o 
  -5   2   1      108.30      132.22     32.71 o 
  -4   2   1     1804.08     1777.77     51.22 o 
  -3   2   1     1543.81     1523.93     54.85 o 
  -2   2   1      330.00      315.47     26.89 o 
  -1   2   1     3384.34     3411.62     25.02 o 
   0   2   1    12840.04    12466.43     81.48 o 
   1   2   1     3329.36     3328.59     26.85 o 
   2   2   1      337.84      340.07     26.54 o 
   3   2   1     1535.51     1550.62     27.60 o 
   4   2   1     1787.17     1701.39     50.26 o 
   5   2   1      111.90      153.97     32.90 o 
   6   2   1      256.85      297.23     39.08 o 
  -6   3   1      421.59      565.49     48.20 o 
  -5   3   1      261.49      266.08     27.86 o 
  -4   3   1     2608.91     2585.18     83.69 o 
  -3   3   1      561.26      531.51     40.52 o 
  -2   3   1      440.90      470.29     16.30 o 
  -1   3   1     2491.35     2500.98     19.64 o 
   0   3   1      123.13      114.12     10.64 o 
   1   3   1     2480.45     2488.30     22.35 o 
   2   3   1      454.17      477.89     15.48 o 
   3   3   1      558.88      530.82     28.96 o 
   4   3   1     2616.35     2574.41     48.17 o 
   5   3   1      256.08      287.22     28.86 o 
   6   3   1      414.58      454.63     41.97 o 
  -5   4   1      264.32      269.21     28.39 o 
  -4   4   1      530.83      548.62     37.78 o 
  -3   4   1      151.97      172.10     26.09 o 
  -2   4   1     2607.12     2497.97     28.33 o 
  -1   4   1     1944.16     1891.36     22.38 o 
   0   4   1      444.40      407.49     13.05 o 
   1   4   1     1965.06     1913.31     22.32 o 
   2   4   1     2637.52     2559.37     27.28 o 
   3   4   1      155.56      166.43     27.49 o 
   4   4   1      541.18      543.17     29.90 o 
   5   4   1      271.08      273.67     28.95 o 
  -5   5   1       22.79       25.47     33.34 o 
  -4   5   1      286.40      301.85     56.09 o 
  -3   5   1      742.22      720.65     64.23 o 
  -2   5   1     1048.92     1123.50     61.66 o 
  -1   5   1      480.77      441.73     18.12 o 
   0   5   1      275.93      271.75     24.83 o 
   1   5   1      490.00      455.71     18.63 o 
   2   5   1     1049.71     1094.69     64.76 o 
   3   5   1      751.61      721.89     65.47 o 
   4   5   1      282.27      261.87     38.22 o 
   5   5   1       20.73       69.27     50.43 o 
  -5   6   1       12.22       10.79     59.98 o 
  -4   6   1      143.36      147.74     54.14 o 
  -3   6   1       19.32       12.39     49.36 o 
  -2   6   1      483.72      548.49     61.40 o 
  -1   6   1      551.46      528.80     31.92 o 
   0   6   1      703.09      652.88     33.57 o 
   1   6   1      555.60      595.65     32.70 o 
   2   6   1      482.78      468.87     58.74 o 
   3   6   1       18.04       81.21     54.32 o 
   4   6   1      147.39      140.49     55.38 o 
   5   6   1       12.74       36.45     55.91 o 
  -4   7   1      311.71      277.26     63.87 o 
  -3   7   1      261.02      839.02     80.50 o 
  -2   7   1      178.92      179.41     52.73 o 
  -1   7   1     1026.45      994.68     40.95 o 
   0   7   1       71.89      227.25    111.56 o 
   1   7   1     1040.05     1088.33     42.18 o 
   2   7   1      177.52      195.16     51.66 o 
   3   7   1      260.31      279.02     61.40 o 
   4   7   1      312.36      430.30     68.83 o 
  -3   8   1       20.89      137.83     56.80 o 
  -2   8   1       69.75      167.73     54.32 o 
  -1   8   1      242.30      214.06     30.27 o 
   0   8   1       27.13       40.82     27.18 o 
   1   8   1      244.04      180.30     45.65 o 
   2   8   1       69.42      114.65     50.07 o 
   3   8   1       19.55       70.24     52.02 o 
  -2   9   1        4.60       82.27     56.09 o 
  -1   9   1      110.65      154.29     49.72 o 
   0   9   1        0.39        0.00     27.46 o 
   1   9   1      113.34      160.48     53.08 o 
   2   9   1        5.23       67.59     53.79 o 
   1   0   2     3338.93     3238.95     42.46 o 
   2   0   2        0.82        7.81     13.38 o 
   3   0   2      105.60      123.41     22.39 o 
   4   0   2        3.88        2.86     27.98 o 
   5   0   2     3713.18     3726.21     77.62 o 
   6   0   2      590.29      602.15     74.75 o 
  -6   1   2      518.08      455.76     42.88 o 
  -5   1   2      853.81      904.56     46.91 o 
  -4   1   2      159.13      138.22     30.98 o 
  -3   1   2     1380.09     1325.06     53.43 o 
  -2   1   2     2109.71     2232.20     52.20 o 
  -1   1   2     5838.70     5878.45     57.86 o 
   1   1   2     5918.47     5733.39     39.44 o 
   2   1   2     2107.74     2272.98     40.96 o 
   3   1   2     1358.87     1330.22     26.47 o 
   4   1   2      160.88      170.13     30.46 o 
   5   1   2      844.59      922.55     46.84 o 
   6   1   2      520.83      513.17     44.96 o 
  -6   2   2      194.77      190.33     38.75 o 
  -5   2   2     1235.77     1220.96     50.76 o 
  -4   2   2     1103.50     1142.03     45.32 o 
  -3   2   2      192.76      186.13     30.96 o 
  -2   2   2      304.96      311.58     27.25 o 
  -1   2   2     6470.74     6507.26     35.49 o 
   0   2   2     6077.57     5993.02     44.60 o 
   1   2   2     6473.00     6551.27     44.78 o 
   2   2   2      300.36      331.17     19.27 o 
   3   2   2      196.82      221.88     23.65 o 
   4   2   2     1099.52     1143.87     44.13 o 
   5   2   2     1228.74     1223.11     56.62 o 
   6   2   2      197.18      191.09     42.55 o 
  -6   3   2       13.47        9.22     32.86 o 
  -5   3   2      347.09      381.71     37.89 o 
  -4   3   2     1039.69     1066.73     59.98 o 
  -3   3   2      727.02      708.62     44.23 o 
  -2   3   2      667.16      655.38     33.97 o 
  -1   3   2     3043.82     2977.01     21.34 o 
   0   3   2     4809.77     4819.56    103.25 o 
   1   3   2     3073.53     3039.40     31.26 o 
   2   3   2      661.01      652.89     16.82 o 
   3   3   2      739.59      725.78     32.08 o 
   4   3   2     1023.32     1025.06     35.33 o 
   5   3   2      355.62      375.74     41.23 o 
   6   3   2       13.92       19.84     32.89 o 
  -5   4   2      157.04      197.68     27.74 o 
  -4   4   2       14.74       35.07     26.99 o 
  -3   4   2     1387.89     1370.94     42.30 o 
  -2   4   2      264.92      268.35     13.44 o 
  -1   4   2     3046.50     3084.37     27.82 o 
   0   4   2      560.46      540.40     16.73 o 
   1   4   2     3049.88     3043.85     27.16 o 
   2   4   2      269.30      280.49     15.83 o 
   3   4   2     1396.44     1345.05     41.79 o 
   4   4   2       15.75       25.08     21.77 o 
   5   4   2      161.33      185.99     27.33 o 
  -5   5   2      731.79      766.18     47.18 o 
  -4   5   2       28.23       52.55     45.65 o 
  -3   5   2      227.35      223.84     28.33 o 
  -2   5   2     1844.63     1799.38     33.48 o 
  -1   5   2      148.13      141.19     11.17 o 
   0   5   2      781.98      745.59     21.16 o 
   1   5   2      144.87      127.40     14.03 o 
   2   5   2     1843.89     1737.14     76.44 o 
   3   5   2      219.74      181.53     49.54 o 
   4   5   2       30.82       41.72     30.37 o 
   5   5   2      730.40      725.58     46.40 o 
  -5   6   2       53.00       56.09     61.40 o 
  -4   6   2       58.78      129.34     54.85 o 
  -3   6   2      773.38      716.41     64.76 o 
  -2   6   2      355.50      311.23     54.50 o 
  -1   6   2      638.05      763.34     37.14 o 
   0   6   2      256.56      387.17     54.05 o 
   1   6   2      632.97      655.36     77.32 o 
   2   6   2      359.70      506.38     65.82 o 
   3   6   2      772.58      680.49     65.82 o 
   4   6   2       54.93       63.17     53.08 o 
   5   6   2       52.99       79.44     54.67 o 
  -4   7   2      165.70      169.86     61.75 o 
  -3   7   2      372.54      398.63     65.29 o 
  -2   7   2      354.38      409.42     60.69 o 
  -1   7   2      179.58      451.79     35.07 o 
   0   7   2      699.87      809.61     39.65 o 
   1   7   2      180.27      532.92     47.24 o 
   2   7   2      343.71      508.33     60.33 o 
   3   7   2      370.71      336.35     60.33 o 
   4   7   2      164.65      269.12     61.93 o 
  -3   8   2       18.14       21.23     55.73 o 
  -2   8   2      335.03      479.14     62.28 o 
  -1   8   2        2.76       98.24     28.55 o 
   0   8   2      212.60      193.76     29.74 o 
   1   8   2        3.01       38.39     44.23 o 
   2   8   2      334.03      441.45     60.87 o 
   3   8   2       18.75      178.00     56.97 o 
  -2   9   2      324.60      403.41     62.10 o 
  -1   9   2       21.85       81.74     49.72 o 
   0   9   2       21.81       24.70     27.15 o 
   1   9   2       21.47      167.73     53.96 o 
   2   9   2      324.10      232.84     56.44 o 
   1   0   3     1436.11     1455.10     30.61 o 
   2   0   3        2.27        2.66     13.73 o 
   3   0   3      264.04      237.68     23.96 o 
   4   0   3      705.98      785.20     39.15 o 
   5   0   3      327.33      342.71     36.77 o 
   6   0   3       60.95       61.70     36.64 o 
  -6   1   3      150.46      149.04     38.52 o 
  -5   1   3      918.92     1020.48     80.77 o 
  -4   1   3     1166.13     1201.14     45.21 o 
  -3   1   3      287.94      323.26     34.68 o 
  -2   1   3      536.82      480.55     30.96 o 
  -1   1   3     8994.23     9187.82     73.60 o 
   1   1   3     9017.18     9129.14    119.54 o 
   2   1   3      536.82      524.57     22.39 o 
   3   1   3      292.17      338.32     17.58 o 
   4   1   3     1161.70     1174.30     45.10 o 
   5   1   3      906.83     1009.68     51.61 o 
   6   1   3      145.96      151.65     37.89 o 
  -6   2   3      257.59      262.02     41.32 o 
  -5   2   3       60.40      104.57     33.81 o 
  -4   2   3      330.66      299.02     44.59 o 
  -3   2   3      859.38      884.14     46.53 o 
  -2   2   3     2546.74     2633.31     56.97 o 
  -1   2   3    20946.74    21032.91     65.23 o 
   0   2   3     7055.73     6839.38     58.13 o 
   1   2   3    20963.73    21189.35    121.38 o 
   2   2   3     2532.26     2617.03     39.58 o 
   3   2   3      868.70      887.60     26.37 o 
   4   2   3      334.05      337.49     25.57 o 
   5   2   3       58.60       90.62     33.07 o 
   6   2   3      268.22      284.79     38.47 o 
  -6   3   3       66.05       87.28     33.93 o 
  -5   3   3      690.02      653.19     43.23 o 
  -4   3   3      301.60      307.51     47.42 o 
  -3   3   3      410.42      427.47     38.22 o 
  -2   3   3     2509.69     2478.08     59.54 o 
  -1   3   3     1152.82     1161.45     17.33 o 
   0   3   3      175.65      202.55     12.31 o 
   1   3   3     1134.15     1123.07     15.63 o 
   2   3   3     2507.97     2431.54     28.17 o 
   3   3   3      402.53      405.98     22.95 o 
   4   3   3      300.01      316.90     26.57 o 
   5   3   3      689.80      719.03     43.00 o 
   6   3   3       68.16       62.46     33.53 o 
  -5   4   3      212.68      230.46     28.20 o 
  -4   4   3      358.84      359.51     32.95 o 
  -3   4   3     1159.89     1179.84     40.51 o 
  -2   4   3      743.51      766.86     21.95 o 
  -1   4   3     1380.88     1375.14     19.59 o 
   0   4   3      662.79      635.91     20.69 o 
   1   4   3     1398.04     1399.76     19.11 o 
   2   4   3      736.98      757.11     27.38 o 
   3   4   3     1146.63     1166.78     39.96 o 
   4   4   3      353.87      336.18     26.75 o 
   5   4   3      213.65      217.12     27.75 o 
  -5   5   3       56.30      125.68     42.73 o 
  -4   5   3      403.00      411.00     35.24 o 
  -3   5   3     1325.51     1331.51     89.53 o 
  -2   5   3      684.09      678.90     26.82 o 
  -1   5   3       14.53       13.14      9.00 o 
   0   5   3       64.46       74.90     10.83 o 
   1   5   3       16.75       20.37     11.79 o 
   2   5   3      688.46      650.41     58.74 o 
   3   5   3     1314.68     1259.77     74.67 o 
   4   5   3      394.65      373.09     35.86 o 
   5   5   3       59.13       82.85     33.61 o 
  -5   6   3      115.86      137.48     61.40 o 
  -4   6   3        3.18       23.89     52.55 o 
  -3   6   3        3.65      189.67     61.22 o 
  -2   6   3     1852.03     1961.49     87.76 o 
  -1   6   3      448.95      457.00     42.20 o 
   0   6   3      760.83      746.18     51.13 o 
   1   6   3      445.27      544.08     57.24 o 
   2   6   3     1873.10     1732.18     78.56 o 
   3   6   3        3.23       14.86     55.20 o 
   4   6   3        3.59        6.55     48.83 o 
   5   6   3      113.85      113.41     52.90 o 
  -4   7   3      146.57      140.84     61.93 o 
  -3   7   3      124.80      144.73     59.98 o 
  -2   7   3      387.96      376.52     59.80 o 
  -1   7   3      479.90      525.95     35.28 o 
   0   7   3      791.24      796.62     39.05 o 
   1   7   3      480.94      492.53     33.29 o 
   2   7   3      387.32      382.00     53.26 o 
   3   7   3      130.36      190.03     58.57 o 
   4   7   3      142.89      143.49     56.09 o 
  -3   8   3      310.07      216.92     60.16 o 
  -2   8   3      126.93      377.22     61.75 o 
  -1   8   3      218.36      252.65     31.26 o 
   0   8   3        2.60       51.66     51.05 o 
   1   8   3      216.44      209.84     50.43 o 
   2   8   3      128.77      284.69     60.16 o 
   3   8   3      311.72      420.22     64.58 o 
  -2   9   3        4.60      150.04     56.09 o 
  -1   9   3      409.06      429.42     56.97 o 
   0   9   3       24.35        8.69     27.85 o 
   1   9   3      401.71      461.27     58.74 o 
   2   9   3        4.92       16.63     50.78 o 
   1   0   4     2702.82     2539.10     26.29 o 
   2   0   4      659.32      651.34     24.33 o 
   3   0   4      479.15      499.65     23.98 o 
   4   0   4      623.89      654.65     38.34 o 
   5   0   4       94.86       98.18     31.96 o 
   6   0   4       55.08       88.05     35.83 o 
  -6   1   4      229.07      233.55     40.85 o 
  -5   1   4     2230.07     2216.22     64.05 o 
  -4   1   4      482.33      485.47     35.55 o 
  -3   1   4      248.43      254.61     32.56 o 
  -2   1   4      114.93      128.28     24.06 o 
  -1   1   4    10814.05    10610.55     80.86 o 
   0   1   4      502.82      479.84     15.92 o 
   1   1   4    10845.72    10600.65    151.81 o 
   2   1   4      115.32      135.09     13.06 o 
   3   1   4      245.68      232.60     16.71 o 
   4   1   4      482.76      462.22     42.91 o 
   5   1   4     2216.64     2192.10     62.18 o 
   6   1   4      233.70      219.08     39.14 o 
  -6   2   4      269.01      281.80     42.37 o 
  -5   2   4      227.04      188.35     33.52 o 
  -4   2   4     1301.07     1215.18     64.05 o 
  -3   2   4      550.78      563.71     40.69 o 
  -2   2   4     1522.40     1508.71     45.12 o 
  -1   2   4     6771.71     6927.09     49.28 o 
   0   2   4     7987.61     7701.81     41.69 o 
   1   2   4     6801.31     6900.02     54.58 o 
   2   2   4     1511.11     1437.87     25.78 o 
   3   2   4      559.75      587.91     23.49 o 
   4   2   4     1307.90     1349.19     35.95 o 
   5   2   4      232.27      175.53     33.22 o 
   6   2   4      272.85      276.72     38.22 o 
  -6   3   4      343.29      411.43     42.05 o 
  -5   3   4      598.37      559.17     42.22 o 
  -4   3   4      665.05      702.25     52.37 o 
  -3   3   4       24.75       20.88     29.37 o 
  -2   3   4     1035.52     1049.88     28.66 o 
  -1   3   4      693.30      705.43     14.58 o 
   0   3   4     1429.00     1460.64     22.32 o 
   1   3   4      683.46      651.99     17.83 o 
   2   3   4     1048.56     1065.92     22.88 o 
   3   3   4       24.00       23.37     18.00 o 
   4   3   4      658.66      621.14     30.13 o 
   5   3   4      604.22      527.34     38.57 o 
   6   3   4      346.02      393.39     40.65 o 
  -5   4   4       17.05        9.46     24.27 o 
  -4   4   4      379.88      358.82     32.78 o 
  -3   4   4      603.33      591.45     52.81 o 
  -2   4   4     2346.14     2251.78     34.12 o 
  -1   4   4     1215.32     1189.87     18.42 o 
   0   4   4      130.64      163.30     13.23 o 
   1   4   4     1207.83     1178.75     21.35 o 
   2   4   4     2313.37     2230.31     40.71 o 
   3   4   4      591.27      531.18     25.23 o 
   4   4   4      374.99      363.18     27.39 o 
   5   4   4       18.84       17.04     22.64 o 
  -5   5   4       56.33       90.94     55.56 o 
  -4   5   4      263.73      285.80     41.84 o 
  -3   5   4      456.01      460.38     33.88 o 
  -2   5   4      428.98      444.26     27.53 o 
  -1   5   4      759.05      778.64     23.21 o 
   0   5   4     1522.40     1411.16     23.70 o 
   1   5   4      753.76      737.52     22.15 o 
   2   5   4      437.14      398.63     50.96 o 
   3   5   4      454.75      449.94     56.62 o 
   4   5   4      265.31      307.69     57.86 o 
   5   5   4       52.69       67.41     52.02 o 
  -5   6   4       70.41      108.99     59.45 o 
  -4   6   4       39.82        0.00     51.66 o 
  -3   6   4      186.50      176.40     56.44 o 
  -2   6   4      894.22      925.08     39.34 o 
  -1   6   4      791.33      831.06     74.49 o 
   0   6   4      974.18     1312.52    305.65 o 
   1   6   4      801.40      878.73    111.91 o 
   3   6   4      197.56      125.98     50.43 o 
   4   6   4       40.84       29.72     49.01 o 
   5   6   4       74.23       49.36     49.90 o 
  -4   7   4       13.42       61.04     58.74 o 
  -3   7   4       22.68       27.96     55.56 o 
  -2   7   4       41.92       52.73     49.72 o 
  -1   7   4       48.95      109.04     27.75 o 
   0   7   4      124.15      163.77     30.42 o 
   1   7   4       49.66      217.81     48.13 o 
   2   7   4       41.77       88.82     44.23 o 
   3   7   4       23.17       70.60     52.20 o 
   4   7   4       12.52      105.10     56.09 o 
  -3   8   4      317.67      409.25     65.47 o 
  -2   8   4      496.74      518.06     65.11 o 
  -1   8   4      126.91      147.65     31.67 o 
   0   8   4        1.80       63.09     44.85 o 
   1   8   4      130.83      122.79     49.90 o 
   2   8   4      495.25      501.78     65.29 o 
   3   8   4      313.32      374.57     63.87 o 
  -2   9   4      115.66      150.57     52.02 o 
  -1   9   4      132.47      337.24     59.80 o 
   0   9   4      160.14      145.31     31.76 o 
   1   9   4      130.72      243.64     56.80 o 
   2   9   4      119.13      148.80     56.44 o 
   1   0   5     4497.03     4303.49     34.91 o 
   2   0   5      130.72      149.42     16.36 o 
   3   0   5      156.15      132.30     19.20 o 
   4   0   5      483.49      531.02     36.41 o 
   5   0   5       31.01       58.61     32.38 o 
   6   0   5      347.56      369.26     42.72 o 
  -6   1   5       37.51       37.82     36.83 o 
  -5   1   5      598.57      617.22     41.78 o 
  -4   1   5     2411.30     2453.36     82.81 o 
  -3   1   5      496.99      524.96     39.10 o 
  -2   1   5      994.77      972.61     38.75 o 
  -1   1   5     3954.88     3977.47     52.90 o 
   0   1   5      330.93      322.15      9.95 o 
   1   1   5     3970.34     3963.24     65.64 o 
   2   1   5     1000.72      975.95     24.81 o 
   3   1   5      498.25      484.29     16.85 o 
   4   1   5     2420.09     2395.66     44.59 o 
   5   1   5      579.90      640.74     42.47 o 
   6   1   5       36.64       69.65     34.87 o 
  -6   2   5      308.86      291.49     41.68 o 
  -5   2   5      309.71      325.48     37.02 o 
  -4   2   5     1082.10     1106.19     61.57 o 
  -3   2   5     2746.88     2728.14     72.37 o 
  -2   2   5     2725.73     2889.51     61.04 o 
  -1   2   5     2592.43     2657.71     26.11 o 
   0   2   5     6109.68     5937.56     42.21 o 
   1   2   5     2649.83     2637.33     32.03 o 
   2   2   5     2744.92     2848.86     33.76 o 
   3   2   5     2761.75     2664.04     39.45 o 
   4   2   5     1085.54     1087.54     33.41 o 
   5   2   5      315.72      292.97     36.03 o 
   6   2   5      313.46      319.55     47.15 o 
  -6   3   5      222.30      240.56     38.27 o 
  -5   3   5      334.66      386.67     39.51 o 
  -4   3   5       29.20       38.75     36.63 o 
  -3   3   5      161.67      153.76     33.79 o 
  -2   3   5      492.53      517.74     20.52 o 
  -1   3   5      510.41      536.83     14.93 o 
   0   3   5     2476.03     2411.73     24.06 o 
   1   3   5      503.02      489.84     12.85 o 
   2   3   5      501.35      508.45     15.11 o 
   3   3   5      160.27      159.77     19.97 o 
   4   3   5       26.49       27.49     21.07 o 
   5   3   5      333.66      333.16     34.64 o 
   6   3   5      216.66      246.09     38.95 o 
  -5   4   5       48.60       78.91     31.20 o 
  -4   4   5      505.89      490.99     45.30 o 
  -3   4   5     1039.61     1017.37     52.02 o 
  -2   4   5     1782.90     1736.50     30.74 o 
  -1   4   5      496.91      525.43     14.33 o 
   0   4   5      917.15      908.26     18.23 o 
   1   4   5      506.05      517.45     12.92 o 
   2   4   5     1803.36     1746.48     36.41 o 
   3   4   5     1034.35      980.92     29.32 o 
   4   4   5      501.45      475.45     28.01 o 
   5   4   5       49.61       48.34     29.06 o 
  -5   5   5      137.26      136.50     32.84 o 
  -4   5   5      116.79      116.89     38.57 o 
  -3   5   5     2231.46     2097.48     92.18 o 
  -2   5   5      486.97      473.82     22.83 o 
  -1   5   5       72.62       75.15     15.67 o 
   0   5   5      358.68      328.34     15.18 o 
   1   5   5       75.38       85.43     15.38 o 
   2   5   5      480.93      467.81     52.20 o 
   3   5   5     2225.36     1997.41     84.40 o 
   4   5   5      111.69       68.12     48.13 o 
   5   5   5      138.36      102.27     49.90 o 
  -5   6   5      128.91      135.18     59.98 o 
  -4   6   5      198.28      178.00     55.91 o 
  -3   6   5      513.56      455.25     61.04 o 
  -2   6   5      437.01      477.45     33.02 o 
  -1   6   5     1342.39     1388.99    125.98 o 
   0   6   5     2117.61     2134.75     87.41 o 
   1   6   5     1344.99     1393.23     75.20 o 
   2   6   5      436.11      417.56     51.31 o 
   3   6   5      511.19      541.24     63.34 o 
   4   6   5      202.11      240.63     57.68 o 
   5   6   5      132.18      114.65     56.26 o 
  -4   7   5      308.53      307.16     61.75 o 
  -3   7   5       58.73       54.14     54.32 o 
  -2   7   5       81.13       73.78     50.60 o 
  -1   7   5      270.14      226.72     28.78 o 
   0   7   5      272.38      360.45     42.20 o 
   1   7   5      274.42      267.88     44.41 o 
   2   7   5       79.24      229.31     51.13 o 
   3   7   5       57.09       93.60     49.72 o 
   4   7   5      301.98      304.15     58.74 o 
  -3   8   5      120.62      298.31     66.70 o 
  -2   8   5      379.49      501.61     71.13 o 
  -1   8   5       11.19       75.94     29.66 o 
   0   8   5      489.03      463.25     36.38 o 
   1   8   5       11.45      120.67     47.95 o 
   2   8   5      368.34      386.07     61.75 o 
   3   8   5      122.08      197.81     62.46 o 
  -2   9   5      153.03      237.62     59.10 o 
  -1   9   5      156.56      213.05     54.05 o 
   0   9   5       18.41      107.65     43.44 o 
   1   9   5      155.28      178.35     50.07 o 
   2   9   5      148.85      173.57     54.50 o 
   1   0   6      344.01      335.64     20.52 o 
   2   0   6        7.74        3.11      9.25 o 
   3   0   6      135.35      126.13     19.26 o 
   4   0   6        0.22        6.45     27.41 o 
   5   0   6      411.52      432.41     38.88 o 
   6   0   6        4.32       12.52     34.74 o 
  -6   1   6      115.10       83.11     37.53 o 
  -5   1   6      304.88      261.19     35.90 o 
  -4   1   6      354.99      348.21     46.18 o 
  -3   1   6     1144.01     1176.43     51.13 o 
  -2   1   6      834.25      797.79     36.45 o 
  -1   1   6     9104.92     8641.31     54.78 o 
   0   1   6    10571.53    10170.96     60.96 o 
   1   1   6     9102.64     8831.08    117.93 o 
   2   1   6      840.14      860.93     23.53 o 
   3   1   6     1141.36     1147.09     22.20 o 
   4   1   6      348.97      374.87     24.03 o 
   5   1   6      314.46      319.93     36.63 o 
   6   1   6      116.41      118.95     36.74 o 
  -6   2   6       63.81       77.29     36.42 o 
  -5   2   6      376.13      420.39     38.82 o 
  -4   2   6       28.65       43.70     39.81 o 
  -3   2   6      209.21      190.03     33.26 o 
  -2   2   6     1094.89     1152.90     41.93 o 
  -1   2   6      369.63      380.15     16.07 o 
   0   2   6     3282.99     3083.76     27.50 o 
   1   2   6      371.37      384.76     16.32 o 
   2   2   6     1076.78     1114.64     31.29 o 
   3   2   6      211.07      228.75     19.43 o 
   4   2   6       27.82       26.39     21.75 o 
   5   2   6      371.52      417.11     37.47 o 
   6   2   6       65.03      117.14     34.03 o 
  -6   3   6      161.98      165.10     37.08 o 
  -5   3   6      166.16      171.10     46.89 o 
  -4   3   6      493.95      499.84     49.54 o 
  -3   3   6      715.33      760.28     46.00 o 
  -2   3   6      888.54      951.22     28.40 o 
  -1   3   6     2702.68     2635.94     29.21 o 
   0   3   6      444.51      448.30     13.02 o 
   1   3   6     2728.10     2581.36     85.81 o 
   2   3   6      871.94      928.18     15.27 o 
   3   3   6      697.94      705.16     25.61 o 
   4   3   6      491.35      488.36     27.88 o 
   5   3   6      172.07      180.94     31.64 o 
   6   3   6      167.14      166.98     36.09 o 
  -5   4   6       27.97       57.86     36.63 o 
  -4   4   6        9.83       30.26     33.62 o 
  -3   4   6      149.62      157.12     32.56 o 
  -2   4   6      575.96      580.67     23.35 o 
  -1   4   6     4814.12     4652.92     32.79 o 
   0   4   6     3316.91     3275.04     50.95 o 
   1   4   6     4794.97     4575.73     56.00 o 
   2   4   6      586.45      558.31     19.73 o 
   3   4   6      154.78      146.53     20.70 o 
   4   4   6        9.02       22.45     20.73 o 
   5   4   6       31.00       62.81     40.16 o 
  -5   5   6       52.93       93.81     32.94 o 
  -4   5   6      615.56      613.49     42.29 o 
  -3   5   6     1870.15     1801.19     65.29 o 
  -2   5   6      691.18      694.13     25.32 o 
  -1   5   6      539.56      550.40     21.44 o 
   0   5   6      143.38      111.18     12.36 o 
   1   5   6      530.98      502.45     20.24 o 
   2   5   6      680.47      716.94     55.56 o 
   3   5   6     1847.71     1834.27     84.75 o 
   4   5   6      619.87      590.61     64.58 o 
   5   5   6       54.65       64.58     52.73 o 
  -5   6   6       87.14      125.45     60.69 o 
  -4   6   6       67.33      105.10     57.33 o 
  -3   6   6      497.92      517.18     61.75 o 
  -2   6   6       52.35       87.49     39.10 o 
  -1   6   6      360.41      395.62     39.28 o 
   0   6   6      241.31      308.75     29.70 o 
   1   6   6      356.27      388.25     39.63 o 
   2   6   6       54.23      120.85     47.06 o 
   3   6   6      502.82      570.43     59.27 o 
   4   6   6       68.65       61.57     50.78 o 
   5   6   6       88.42       91.12     54.85 o 
  -4   7   6        7.13      130.40     62.28 o 
  -3   7   6      122.34      192.50     62.46 o 
  -2   7   6      233.33      273.36     55.38 o 
  -1   7   6       16.02       88.31     26.97 o 
   0   7   6      472.79      520.66     90.86 o 
   1   7   6       17.01       51.31     41.40 o 
   2   7   6      234.45      335.64     51.49 o 
   3   7   6      121.30      151.46     51.31 o 
   4   7   6        7.98       65.11     52.20 o 
  -3   8   6      253.90      305.92     65.82 o 
  -2   8   6      236.89      296.36     65.29 o 
  -1   8   6      234.96      234.32     31.33 o 
   0   8   6       34.38       92.38     66.26 o 
   1   8   6      229.96      192.50     46.36 o 
   2   8   6      236.48      263.45     53.61 o 
   3   8   6      249.78      417.21     69.71 o 
  -2   9   6       46.05      165.08     54.85 o 
  -1   9   6       26.64       92.73     50.96 o 
   0   9   6      370.95      411.55     53.08 o 
   1   9   6       26.83       50.07     45.65 o 
   2   9   6       45.57       74.31     48.83 o 
   1   0   7     2820.07     2909.50     45.12 o 
   2   0   7     9429.40    10043.83    140.31 o 
   3   0   7        0.03        3.93     11.23 o 
   4   0   7      364.07      368.90     33.11 o 
   5   0   7      383.62      400.21     39.03 o 
   6   0   7      148.51      150.08     38.78 o 
  -6   1   7       63.11       60.10     36.26 o 
  -5   1   7      409.41      391.58     39.16 o 
  -4   1   7      659.61      655.89     52.73 o 
  -3   1   7      221.30      226.12     33.62 o 
  -2   1   7     2034.64     1946.63     51.31 o 
  -1   1   7      460.30      467.50     18.52 o 
   0   1   7     4082.39     4096.29     32.69 o 
   1   1   7      455.38      463.87     15.70 o 
   2   1   7     2047.74     2004.26     86.17 o 
   3   1   7      224.40      223.17     14.46 o 
   4   1   7      660.53      689.66     27.87 o 
   5   1   7      406.95      428.26     37.43 o 
   6   1   7       59.85       94.37     35.96 o 
  -6   2   7      211.35      232.14     40.18 o 
  -5   2   7      457.38      437.19     39.71 o 
  -4   2   7      168.34      131.64     39.28 o 
  -3   2   7      320.30      327.86     36.63 o 
  -2   2   7     1446.55     1550.12     47.42 o 
  -1   2   7     1051.65     1071.79     23.14 o 
   0   2   7     2157.21     2024.03     48.31 o 
   1   2   7     1045.49     1063.35     21.62 o 
   2   2   7     1451.64     1489.33     25.78 o 
   3   2   7      317.73      296.83     20.42 o 
   4   2   7      162.32      155.78     22.28 o 
   5   2   7      460.93      460.44     38.22 o 
   6   2   7      203.86      202.61     35.99 o 
  -6   3   7       99.33      157.79     38.35 o 
  -5   3   7      100.72      123.15     44.76 o 
  -4   3   7       25.84       31.49     38.57 o 
  -3   3   7      511.58      538.41     42.11 o 
  -2   3   7     2863.93     2837.77     42.72 o 
  -1   3   7      791.56      830.15     18.86 o 
   0   3   7      295.84      260.47     11.56 o 
   1   3   7      772.94      775.33     24.69 o 
   2   3   7     2891.03     2890.91     24.00 o 
   3   3   7      500.99      465.37     23.37 o 
   4   3   7       23.76       14.32     21.93 o 
   5   3   7      103.40      118.33     30.46 o 
   6   3   7       96.21       99.82     34.56 o 
  -5   4   7      508.48      531.69     52.90 o 
  -4   4   7      475.37      439.68     45.83 o 
  -3   4   7      307.69      316.89     37.16 o 
  -2   4   7       77.41       90.22     15.59 o 
  -1   4   7     3241.22     3191.21     26.96 o 
   0   4   7       37.30       55.45     10.91 o 
   1   4   7     3247.66     3137.10     44.28 o 
   2   4   7       77.40       87.26     19.32 o 
   3   4   7      300.98      268.02     27.70 o 
   4   4   7      465.78      418.81     33.63 o 
   5   4   7      508.11      480.38     53.61 o 
  -5   5   7       25.31       40.86     30.24 o 
  -4   5   7      200.12      250.26     66.79 o 
  -3   5   7     1221.27     1206.34     43.82 o 
  -2   5   7      527.62      523.29     19.23 o 
  -1   5   7      930.02      886.44     26.01 o 
   0   5   7      247.75      258.53     17.84 o 
   1   5   7      938.43      882.74     24.26 o 
   2   5   7      516.44      552.74     50.96 o 
   3   5   7     1240.45     1225.97     69.00 o 
   4   5   7      203.42      190.56     49.01 o 
   5   5   7       27.06       47.06     44.23 o 
  -5   6   7       78.48      122.97     59.10 o 
  -4   6   7      312.11      268.05     59.10 o 
  -3   6   7      344.02      507.27     62.99 o 
  -2   6   7       91.30      102.11     27.27 o 
  -1   6   7      111.70      113.02     26.88 o 
   0   6   7       78.89       85.35     26.09 o 
   1   6   7      113.36      200.03     26.87 o 
   2   6   7       92.90      107.75     42.64 o 
   3   6   7      335.32      388.72     53.26 o 
   4   6   7      309.14      278.85     56.80 o 
   5   6   7       74.89      137.48     51.13 o 
  -4   7   7      156.22      103.86     60.87 o 
  -3   7   7     1040.88      969.60     79.27 o 
  -2   7   7      149.87      160.30     57.33 o 
  -1   7   7      739.82      702.41     38.67 o 
   0   7   7       76.14      102.74     28.09 o 
   1   7   7      755.47      820.09     60.16 o 
   2   7   7      151.09      125.09     42.82 o 
   3   7   7     1068.01     1086.55     76.26 o 
   4   7   7      154.43      223.82     53.96 o 
  -3   8   7      725.84      889.62     80.50 o 
  -2   8   7       93.11       93.77     57.86 o 
  -1   8   7       17.34      173.23     71.13 o 
   0   8   7        7.72       24.16     27.71 o 
   1   8   7       17.49      154.99     45.65 o 
   2   8   7       93.91       62.99     48.13 o 
   3   8   7      729.45      705.26     72.01 o 
  -2   9   7        0.22       73.25     58.74 o 
  -1   9   7       76.24      113.18     32.91 o 
   0   9   7        3.66       95.37     41.93 o 
   1   9   7       76.99       84.57     45.30 o 
   2   9   7        0.17       54.32     50.07 o 
   0   0   8      446.81      482.68     16.28 o 
   1   0   8      746.21      719.94     27.60 o 
   2   0   8     1171.33     1110.95     69.98 o 
   3   0   8     1708.03     1823.34     39.75 o 
   4   0   8      302.17      305.39     46.00 o 
   5   0   8       57.05       60.72     32.01 o 
   6   0   8     1162.71     1103.30     55.17 o 
  -6   1   8       25.35       43.83     34.59 o 
  -5   1   8       63.33       49.16     30.99 o 
  -4   1   8      785.16      808.23     56.26 o 
  -3   1   8      442.51      500.55     39.63 o 
  -2   1   8     1036.71     1030.19     27.94 o 
  -1   1   8     1332.35     1207.34     53.43 o 
   0   1   8     6412.30     6322.95     77.59 o 
   1   1   8     1326.46     1211.29     28.22 o 
   2   1   8     1045.60      987.15     34.59 o 
   3   1   8      456.89      504.81     19.55 o 
   4   1   8      783.94      768.99     30.73 o 
   5   1   8       61.57       77.07     32.28 o 
   6   1   8       23.66       35.83     32.90 o 
  -6   2   8       41.51       39.83     35.88 o 
  -5   2   8      195.60      243.64     49.36 o 
  -4   2   8      372.77      341.13     47.42 o 
  -3   2   8      343.63      307.86     38.22 o 
  -2   2   8     1863.06     1824.90     51.66 o 
  -1   2   8      439.50      448.63     17.41 o 
   0   2   8       30.93       35.94      9.71 o 
   1   2   8      432.43      420.98     15.80 o 
   2   2   8     1869.85     1844.34     27.98 o 
   3   2   8      349.62      370.51     21.38 o 
   4   2   8      379.50      390.40     32.57 o 
   5   2   8      194.16      196.32     32.12 o 
   6   2   8       43.72       23.02     33.82 o 
  -6   3   8      321.78      416.96     43.36 o 
  -5   3   8      268.80      322.73     52.37 o 
  -4   3   8     1421.70     1391.41     66.88 o 
  -3   3   8      248.11      231.43     37.16 o 
  -2   3   8      960.70      957.32     27.61 o 
  -1   3   8     1083.85     1158.46     21.71 o 
   0   3   8     1067.93     1083.15     20.63 o 
   1   3   8     1081.55     1114.90     19.26 o 
   2   3   8      970.59      979.00     14.13 o 
   3   3   8      248.96      244.00     20.48 o 
   4   3   8     1423.49     1393.46     37.43 o 
   5   3   8      267.12      270.04     33.75 o 
   6   3   8      320.32      325.36     37.97 o 
  -5   4   8      158.67      216.57     42.46 o 
  -4   4   8      769.32      727.55     52.20 o 
  -3   4   8      109.34      107.04     32.73 o 
  -2   4   8      787.52      775.98     26.57 o 
  -1   4   8      224.61      235.46      9.68 o 
   0   4   8        0.11        5.85     10.25 o 
   1   4   8      223.32      223.26     10.80 o 
   2   4   8      801.59      748.36     28.39 o 
   3   4   8      106.91      103.25     25.67 o 
   4   4   8      777.14      697.99     38.67 o 
   5   4   8      159.54      175.34     42.11 o 
  -5   5   8       10.50       46.07     28.73 o 
  -4   5   8       56.13       63.50     42.20 o 
  -3   5   8       61.27      111.63     59.89 o 
  -2   5   8      795.15      766.51     34.61 o 
  -1   5   8      938.58      928.78     28.62 o 
   0   5   8      832.87      762.48     24.07 o 
   1   5   8      927.37      917.68     34.33 o 
   2   5   8      796.81      832.30     54.14 o 
   3   5   8       61.63       60.69     44.76 o 
   4   5   8       53.70       54.32     47.77 o 
   5   5   8       11.47        0.35     46.89 o 
  -5   6   8      141.04      128.98     60.51 o 
  -4   6   8       56.96       98.55     57.68 o 
  -3   6   8      136.99      218.87     58.03 o 
  -2   6   8      208.23      297.07     37.86 o 
  -1   6   8      659.80      673.66     35.84 o 
   0   6   8      120.93      246.93     94.57 o 
   1   6   8      670.65      638.02     51.49 o 
   2   6   8      207.80      379.70     54.14 o 
   3   6   8      139.24      155.88     49.54 o 
   4   6   8       58.56      178.00     55.91 o 
   5   6   8      144.68      231.08     53.26 o 
  -4   7   8      105.29       53.43     58.39 o 
  -3   7   8      473.61      632.72     73.96 o 
  -2   7   8      290.14      347.42     36.63 o 
  -1   7   8      125.91      195.58     32.59 o 
   0   7   8      337.42      317.49     32.12 o 
   1   7   8      127.81      106.51     40.16 o 
   2   7   8      297.65      341.13     54.85 o 
   3   7   8      468.03      614.85     66.35 o 
   4   7   8      109.43      204.18     55.38 o 
  -3   8   8       10.10      457.02     72.72 o 
  -2   8   8        8.78       10.09     53.61 o 
  -1   8   8      689.21      670.43     40.27 o 
   0   8   8       12.42       45.14     28.02 o 
   1   8   8      679.41      622.45     58.92 o 
   2   8   8        9.22       56.97     47.95 o 
   3   8   8        8.90       50.43     53.26 o 
  -2   9   8      202.88      285.22     66.17 o 
  -1   9   8       13.93       52.32     27.99 o 
   0   9   8       10.05       16.99     36.27 o 
   1   9   8       13.41       22.29     47.77 o 
   2   9   8      198.53      249.30     58.57 o 
   1   0   9     3458.21     3372.36     50.96 o 
   2   0   9      167.35      180.52     17.49 o 
   3   0   9       13.67        1.12     18.01 o 
   4   0   9       63.64       63.44     25.05 o 
   5   0   9      512.26      547.26     40.34 o 
   6   0   9      140.75      185.10     41.07 o 
  -6   1   9       68.84       81.15     33.29 o 
  -5   1   9      261.19      289.37     36.12 o 
  -4   1   9      159.20      150.22     41.05 o 
  -3   1   9     1242.69     1318.51     54.67 o 
  -2   1   9      813.42      883.49     27.02 o 
  -1   1   9      683.50      647.34     34.24 o 
   0   1   9       35.37       31.49      6.78 o 
   1   1   9      686.93      679.31     17.81 o 
   2   1   9      810.60      838.33     22.95 o 
   3   1   9     1226.77     1305.62     26.92 o 
   4   1   9      160.37      164.22     21.98 o 
   5   1   9      262.80      297.96     35.80 o 
   6   1   9       67.88       51.11     32.84 o 
  -6   2   9       11.48       43.23     34.56 o 
  -5   2   9      255.32      228.42     49.19 o 
  -4   2   9      355.56      358.64     46.89 o 
  -3   2   9     1360.74     1260.48     55.91 o 
  -2   2   9      596.86      645.63     36.45 o 
  -1   2   9      554.32      556.70     19.36 o 
   0   2   9     3223.59     3001.61     33.26 o 
   1   2   9      583.34      586.08     17.42 o 
   2   2   9      593.16      608.49     18.42 o 
   3   2   9     1371.62     1348.53     30.35 o 
   4   2   9      356.70      341.04     27.38 o 
   5   2   9      265.22      227.50     33.48 o 
   6   2   9       11.76       47.91     32.29 o 
  -6   3   9      113.39      175.00     37.90 o 
  -5   3   9      317.74      353.51     52.20 o 
  -4   3   9      115.62      128.28     38.39 o 
  -3   3   9      835.88      832.30     47.77 o 
  -2   3   9     1857.24     1967.52     37.73 o 
  -1   3   9     1757.75     1809.32     27.06 o 
   0   3   9      982.39      981.53     21.63 o 
   1   3   9     1764.20     1743.97     21.75 o 
   2   3   9     1846.09     1894.23     28.77 o 
   3   3   9      831.08      792.33     26.54 o 
   4   3   9      120.47      125.42     23.51 o 
   5   3   9      315.77      342.88     34.62 o 
   6   3   9      115.42      153.56     37.88 o 
  -5   4   9       89.10      119.78     41.40 o 
  -4   4   9      885.37      834.95     56.62 o 
  -3   4   9      184.82      160.48     35.03 o 
  -2   4   9       55.35       34.24     13.82 o 
  -1   4   9       63.34       55.73      6.26 o 
   0   4   9      587.28      603.20     16.78 o 
   1   4   9       66.52       54.61      8.43 o 
   2   4   9       49.63       33.84     18.40 o 
   3   4   9      181.37      154.77     24.74 o 
   4   4   9      887.93      838.02     40.26 o 
   5   4   9       86.96       78.38     38.04 o 
  -5   5   9       98.81      120.36     32.30 o 
  -4   5   9       27.34       42.46     33.26 o 
  -3   5   9      197.34      188.61     35.39 o 
  -2   5   9     1207.08     1228.79     40.54 o 
  -1   5   9      718.00      714.64     24.43 o 
   0   5   9       84.62       78.27     16.46 o 
   1   5   9      715.07      685.65     29.88 o 
   2   5   9     1206.14     1193.77     62.10 o 
   3   5   9      198.60      264.52     47.42 o 
   4   5   9       25.21       51.13     43.17 o 
  -4   6   9      519.76      496.30     67.06 o 
  -3   6   9       12.42       64.76     52.20 o 
  -2   6   9     1017.70     1046.32     42.21 o 
  -1   6   9      119.27      321.48     47.77 o 
   0   6   9     1254.19     1265.48     32.16 o 
   1   6   9      122.45      254.96     46.53 o 
   2   6   9     1013.74      968.36     60.87 o 
   3   6   9       13.46       69.89     43.53 o 
   4   6   9      519.07      489.40     57.86 o 
  -4   7   9      190.04      163.13     61.75 o 
  -3   7   9      530.84      497.54     67.06 o 
  -2   7   9      620.67      592.84     39.04 o 
  -1   7   9       64.57       76.07     38.66 o 
   0   7   9       12.86       86.31     28.62 o 
   1   7   9       64.11       66.53     39.46 o 
   2   7   9      618.75      608.65     60.33 o 
   3   7   9      529.46      384.65     55.03 o 
   4   7   9      184.92      255.67     56.09 o 
  -3   8   9      102.33       32.73     59.45 o 
  -2   8   9      577.66      567.07     66.17 o 
  -1   8   9       58.54      190.52     64.49 o 
   0   8   9      170.21      199.83     30.85 o 
   1   8   9       58.30      145.09     53.96 o 
   2   8   9      580.89      616.79     63.70 o 
   3   8   9      102.86      101.03     52.73 o 
  -2   9   9      386.30      422.69     70.42 o 
  -1   9   9       34.16       45.43     26.06 o 
   0   9   9       10.18      151.28     43.35 o 
   1   9   9       34.12       14.86     46.89 o 
   2   9   9      384.51      369.97     60.69 o 
   0   0  10    13955.58    13847.26     89.97 o 
   1   0  10       91.46      121.20     20.70 o 
   2   0  10      775.23      865.46     26.25 o 
   3   0  10     1013.27     1032.35     33.10 o 
   4   0  10      441.80      440.72     31.04 o 
   5   0  10      181.67      192.04     34.11 o 
   6   0  10        9.71        7.66     35.18 o 
  -6   1  10       27.01       26.70     33.86 o 
  -5   1  10      310.81      329.49     37.33 o 
  -4   1  10      297.10      282.39     45.12 o 
  -3   1  10     2331.00     2391.26     69.54 o 
  -2   1  10      248.07      284.09     19.83 o 
  -1   1  10      442.69      479.75     19.95 o 
   0   1  10       54.74       59.97      7.42 o 
   1   1  10      459.77      501.94     11.71 o 
   2   1  10      249.42      275.54     16.71 o 
   3   1  10     2348.04     2427.57     38.63 o 
   4   1  10      293.09      295.07     30.96 o 
   5   1  10      313.71      317.53     36.71 o 
   6   1  10       23.96       36.74     32.39 o 
  -6   2  10      168.81      133.63     36.45 o 
  -5   2  10       66.39       55.03     42.82 o 
  -4   2  10       89.69       86.52     40.52 o 
  -3   2  10       11.88       20.52     28.49 o 
  -2   2  10      470.02      463.57     33.44 o 
  -1   2  10      457.08      484.46     33.09 o 
   0   2  10      369.06      355.50     14.27 o 
   1   2  10      449.40      449.97     16.25 o 
   2   2  10      454.49      459.20     21.23 o 
   3   2  10       12.03       11.22     16.05 o 
   4   2  10       86.08       88.61     19.60 o 
   5   2  10       62.16       76.65     30.98 o 
   6   2  10      164.36      129.39     34.87 o 
  -6   3  10      465.09      537.88     45.61 o 
  -5   3  10      298.48      277.79     49.36 o 
  -4   3  10      429.47      409.07     46.71 o 
  -3   3  10       71.39       60.33     32.73 o 
  -2   3  10        8.69        3.91     13.04 o 
  -1   3  10     2432.90     2477.78     31.86 o 
   0   3  10       94.47       83.08     11.68 o 
   1   3  10     2424.32     2407.97     24.92 o 
   2   3  10       10.23       15.10     11.44 o 
   3   3  10       66.58       64.59     17.90 o 
   4   3  10      441.10      434.51     26.21 o 
   5   3  10      301.65      292.44     33.21 o 
   6   3  10      464.85      547.48     44.91 o 
  -5   4  10       16.88        0.00     38.04 o 
  -4   4  10      223.09      227.89     41.40 o 
  -3   4  10      588.11      607.24     45.12 o 
  -2   4  10      904.73      949.11     29.80 o 
  -1   4  10      519.12      526.50     18.53 o 
   0   4  10       20.64       47.79     11.12 o 
   1   4  10      529.83      499.44     17.92 o 
   2   4  10      885.08      903.04     55.47 o 
   3   4  10      584.57      592.53     48.13 o 
   4   4  10      215.55      208.50     29.21 o 
   5   4  10       18.03       34.68     39.28 o 
  -5   5  10      128.22      133.37     33.47 o 
  -4   5  10      197.25      201.88     39.10 o 
  -3   5  10      463.98      465.51     42.29 o 
  -2   5  10      419.92      395.03     29.26 o 
  -1   5  10      682.41      761.48     26.23 o 
   0   5  10       25.02       23.48     15.81 o 
   1   5  10      688.34      682.84     29.78 o 
   2   5  10      410.29      424.29     48.13 o 
   3   5  10      454.62      436.50     48.13 o 
   4   5  10      202.97      234.97     46.53 o 
  -4   6  10      170.65      226.48     63.17 o 
  -3   6  10      415.46      476.66     62.46 o 
  -2   6  10      590.41      704.19     39.63 o 
  -1   6  10     1177.40     1129.21     31.70 o 
   0   6  10      273.15      255.56     30.09 o 
   1   6  10     1169.37     1141.58     61.22 o 
   2   6  10      581.90      807.88     62.63 o 
   3   6  10      407.39      509.57     57.15 o 
   4   6  10      170.32      247.18     56.44 o 
  -4   7  10       77.22       97.31     60.51 o 
  -3   7  10      119.08      319.01     63.34 o 
  -2   7  10      134.49      138.42     31.06 o 
  -1   7  10      315.49      386.44     68.12 o 
   0   7  10      170.43      185.09     29.14 o 
   2   7  10      140.21      116.60     43.70 o 
   3   7  10      119.78      145.97     49.54 o 
   4   7  10       80.62       80.50     51.31 o 
  -3   8  10        7.62       64.23     67.77 o 
  -2   8  10      156.03      411.55     64.40 o 
  -1   8  10      403.32      439.91     37.83 o 
   0   8  10      151.17      154.25     31.21 o 
   1   8  10      404.72      442.69     57.68 o 
   2   8  10      156.64      194.80     56.62 o 
   3   8  10        6.58      138.72     53.26 o 
  -2   9  10      219.00      337.94     67.77 o 
  -1   9  10       78.31      119.52     31.18 o 
   0   9  10      234.62      363.07     49.90 o 
   1   9  10       77.27       96.25     48.66 o 
   2   9  10      225.49      366.25     60.51 o 
   1   0  11      219.44      216.57     21.76 o 
   2   0  11      221.95      233.12     11.78 o 
   3   0  11        0.00        1.72     19.39 o 
   4   0  11      397.83      384.57     30.00 o 
   5   0  11       50.84       43.75     30.99 o 
   6   0  11        0.07        0.00     33.84 o 
  -6   1  11       67.92       84.15     36.24 o 
  -5   1  11       11.40       17.34     41.76 o 
  -4   1  11      245.69      249.65     43.17 o 
  -3   1  11     2848.99     2878.79     52.41 o 
  -2   1  11      433.23      452.90     22.33 o 
  -1   1  11      493.23      488.07     28.66 o 
   0   1  11     2215.37     2091.09     24.31 o 
   1   1  11      492.59      476.60     10.75 o 
   2   1  11      452.12      445.32     18.61 o 
   3   1  11     2857.54     2992.46     37.99 o 
   4   1  11      243.18      241.61     23.06 o 
   5   1  11       12.08       34.33     29.85 o 
   6   1  11       69.41       68.33     33.05 o 
  -6   2  11      104.11      103.11     36.17 o 
  -5   2  11      428.79      376.16     52.55 o 
  -4   2  11       15.64       15.92     38.57 o 
  -3   2  11      107.41       99.97     31.14 o 
  -2   2  11      251.87      273.19     29.02 o 
  -1   2  11      758.38      802.73     22.94 o 
   0   2  11     1917.38     1902.91     25.50 o 
   1   2  11      753.03      794.74     19.51 o 
   2   2  11      257.91      261.81     18.84 o 
   3   2  11      106.12      107.49     17.13 o 
   4   2  11       14.65       12.89     18.77 o 
   5   2  11      423.68      437.96     37.36 o 
   6   2  11      103.51      116.31     34.76 o 
  -6   3  11       25.20       61.01     33.61 o 
  -5   3  11        4.61        9.20     38.39 o 
  -4   3  11      507.72      564.95     50.78 o 
  -3   3  11      331.55      320.96     39.46 o 
  -2   3  11      430.69      428.13     21.91 o 
  -1   3  11      814.27      825.47     20.43 o 
   0   3  11      387.70      374.33     15.56 o 
   1   3  11      804.90      753.53     15.80 o 
   2   3  11      436.54      414.29     16.86 o 
   3   3  11      330.01      331.56     21.35 o 
   4   3  11      514.92      536.62     27.28 o 
   5   3  11        5.32       21.59     27.23 o 
   6   3  11       23.32       42.70     32.23 o 
  -5   4  11      256.99      281.50     48.48 o 
  -4   4  11       14.26       29.72     33.44 o 
  -3   4  11       44.72       53.61     34.15 o 
  -2   4  11       10.11       18.22     25.30 o 
  -1   4  11      370.83      354.87     17.31 o 
   0   4  11      619.33      584.60     17.26 o 
   1   4  11      366.65      351.01     17.14 o 
   2   4  11       10.23       13.89     16.47 o 
   3   4  11       43.51       49.92     22.38 o 
   4   4  11       13.05       32.85     24.15 o 
   5   4  11      257.73      247.88     45.47 o 
  -5   5  11       52.46       85.11     41.05 o 
  -4   5  11      237.42      243.64     40.52 o 
  -3   5  11      641.78      626.52     46.00 o 
  -2   5  11       93.68       94.66     27.25 o 
  -1   5  11      390.32      428.00     22.15 o 
   0   5  11        7.00       17.56     15.40 o 
   1   5  11      398.23      443.22     45.12 o 
   2   5  11       97.30      108.64     41.23 o 
   3   5  11      640.40      630.95     53.79 o 
   4   5  11      236.34      253.72     49.01 o 
  -4   6  11      362.40      351.39     66.70 o 
  -3   6  11      281.21      402.17     63.87 o 
  -2   6  11     1260.02     1243.57     61.93 o 
  -1   6  11      173.95      186.89     21.12 o 
   0   6  11       32.68       46.34     19.55 o 
   1   6  11      174.91      219.04     43.88 o 
   2   6  11     1263.46     1176.08     65.47 o 
   3   6  11      282.49      291.23     46.53 o 
   4   6  11      363.19      328.74     52.55 o 
  -4   7  11       61.44       91.30     62.46 o 
  -3   7  11       46.89      124.92     60.87 o 
  -2   7  11      103.58      129.45     41.58 o 
  -1   7  11      887.86      918.17     42.52 o 
   0   7  11       78.78      168.73     45.38 o 
   1   7  11      900.84      902.36     60.69 o 
   2   7  11      101.50      132.52     48.30 o 
   3   7  11       42.59      131.64     50.25 o 
   4   7  11       62.01       63.87     50.43 o 
  -3   8  11      549.15      573.62     77.32 o 
  -2   8  11       44.26      138.89     53.96 o 
  -1   8  11       58.76      201.46     34.99 o 
   0   8  11        0.10        5.66     39.99 o 
   1   8  11       59.05      177.64     52.55 o 
   2   8  11       44.95       68.47     46.00 o 
   3   8  11      543.16      578.57     64.23 o 
  -1   9  11       75.94      162.61     33.65 o 
   0   9  11        4.96       78.03     42.82 o 
   1   9  11       76.10      177.46     52.55 o 
   0   0  12       13.73       26.89     10.93 o 
   1   0  12       30.44       21.06     18.58 o 
   2   0  12      254.45      246.47     12.39 o 
   3   0  12      121.40      118.25     21.35 o 
   4   0  12        1.06       18.84     24.86 o 
   5   0  12      439.54      431.62     39.14 o 
   6   0  12        9.01       16.18     35.12 o 
  -6   1  12       92.79      133.29     36.84 o 
  -5   1  12       70.76       78.03     45.12 o 
  -4   1  12      199.30      174.81     42.11 o 
  -3   1  12       59.68       72.85     22.83 o 
  -2   1  12     1894.53     1939.65     43.53 o 
  -1   1  12     1855.96     1798.99     63.78 o 
   0   1  12     1180.77     1211.39     38.05 o 
   1   1  12     1884.12     1809.69     18.51 o 
   2   1  12     1906.64     1931.85     31.80 o 
   3   1  12       67.02       75.20     14.45 o 
   4   1  12      197.75      189.26     26.59 o 
   5   1  12       71.95       88.25     31.55 o 
   6   1  12       92.37       90.80     34.43 o 
  -6   2  12      196.49      192.74     37.96 o 
  -5   2  12      204.36      209.49     49.01 o 
  -4   2  12      344.06      321.49     47.24 o 
  -3   2  12        6.91       11.68     30.79 o 
  -2   2  12      756.69      825.93     40.87 o 
  -1   2  12     1977.95     1932.55     33.33 o 
   0   2  12     1164.80     1116.20     18.17 o 
   1   2  12     1972.60     1908.68     42.73 o 
   2   2  12      741.43      785.06     24.52 o 
   3   2  12        7.83       17.08     15.45 o 
   4   2  12      350.34      322.83     24.15 o 
   5   2  12      207.21      230.91     32.76 o 
   6   2  12      197.28      165.72     35.26 o 
  -5   3  12       29.26       35.92     40.69 o 
  -4   3  12      389.72      401.64     46.53 o 
  -3   3  12      106.55      108.28     36.09 o 
  -2   3  12      236.95      269.71     20.34 o 
  -1   3  12      205.70      204.65     16.95 o 
   0   3  12      793.14      802.26     20.48 o 
   1   3  12      197.13      168.28     10.52 o 
   2   3  12      228.96      250.78     15.01 o 
   3   3  12      107.58      123.63     17.62 o 
   4   3  12      385.49      359.77     30.88 o 
   5   3  12       31.59       33.67     26.95 o 
  -5   4  12      170.82      216.21     46.71 o 
  -4   4  12       90.47       56.09     35.21 o 
  -3   4  12       43.70       25.30     31.32 o 
  -2   4  12      454.41      450.83     37.86 o 
  -1   4  12      410.39      416.31     18.22 o 
   0   4  12       10.55       16.27     10.67 o 
   1   4  12      410.39      394.10     17.31 o 
   2   4  12      455.82      462.15     40.52 o 
   3   4  12       43.08       30.09     21.01 o 
   4   4  12       88.54       82.76     23.96 o 
   5   4  12      173.84      206.66     42.99 o 
  -5   5  12      274.60      323.26     48.83 o 
  -4   5  12      117.22      120.14     36.27 o 
  -3   5  12      186.59      181.18     35.21 o 
  -2   5  12      650.63      649.70     41.40 o 
  -1   5  12      389.31      419.58     22.45 o 
   0   5  12      447.59      448.88     22.34 o 
   1   5  12      391.28      371.21     42.11 o 
   2   5  12      648.63      588.48     48.13 o 
   3   5  12      193.12      230.01     46.18 o 
   4   5  12      115.16      104.39     43.17 o 
  -4   6  12      248.38      276.72     65.11 o 
  -3   6  12      389.15      354.55     48.30 o 
  -2   6  12      289.82      504.97     62.99 o 
  -1   6  12      394.03      377.15     24.27 o 
   0   6  12      342.67      344.89     23.03 o 
   1   6  12      402.91      368.91     46.18 o 
   2   6  12      294.64      401.46     52.90 o 
   3   6  12      387.93      346.08     49.72 o 
   4   6  12      243.24      306.80     54.67 o 
  -4   7  12       15.78        0.00     61.04 o 
  -3   7  12      204.18      195.33     59.63 o 
  -2   7  12      440.23      426.47     37.99 o 
  -1   7  12       33.51       48.83     37.16 o 
   0   7  12     1169.52     1119.32     58.74 o 
   1   7  12       32.82       39.46     40.52 o 
   2   7  12      442.37      414.73     53.43 o 
   3   7  12      202.19      200.11     48.48 o 
   4   7  12       18.16       46.71     46.89 o 
  -3   8  12      148.71      171.27     72.01 o 
  -2   8  12       93.72      261.23     36.89 o 
  -1   8  12      312.10      313.66     35.54 o 
   0   8  12       67.74      162.78     45.65 o 
   1   8  12      307.52      297.25     51.13 o 
   3   8  12      149.78      236.56     57.86 o 
  -1   9  12      211.53      210.09     35.64 o 
   0   9  12       50.55       37.86     41.23 o 
   1   9  12      209.35      269.12     54.85 o 
   1   0  13      757.14      651.50     26.10 o 
   2   0  13      164.27      175.17     10.74 o 
   3   0  13      231.91      227.14     23.87 o 
   4   0  13       72.18       81.83     25.75 o 
   5   0  13        3.22        0.92     31.89 o 
   6   0  13       55.58       53.46     35.90 o 
  -6   1  13       34.62       40.48     34.84 o 
  -5   1  13      154.75      156.41     49.01 o 
  -4   1  13      188.59      164.90     41.76 o 
  -3   1  13      206.98      245.92     25.39 o 
  -2   1  13     1639.52     1672.89     36.71 o 
  -1   1  13      129.84      136.25     15.98 o 
   0   1  13     1450.53     1496.10     15.75 o 
   1   1  13      130.15      128.55      8.03 o 
   2   1  13     1653.92     1669.85     30.27 o 
   3   1  13      209.92      228.40     23.57 o 
   4   1  13      189.33      164.04     26.21 o 
   5   1  13      157.38      166.10     32.59 o 
   6   1  13       33.56       35.08     33.47 o 
  -6   2  13       50.89       41.50     33.30 o 
  -5   2  13      106.74      113.24     44.76 o 
  -4   2  13       83.55       74.84     37.86 o 
  -3   2  13       82.73       95.72     31.14 o 
  -2   2  13      340.25      356.34     32.38 o 
  -1   2  13      249.66      240.82     16.80 o 
   0   2  13     2555.10     2539.66     37.36 o 
   1   2  13      238.97      223.56     13.96 o 
   2   2  13      342.25      367.98     20.70 o 
   3   2  13       85.68       85.33     19.69 o 
   4   2  13       80.20       83.62     21.11 o 
   5   2  13      109.10      143.16     31.34 o 
   6   2  13       48.57       69.48     34.03 o 
  -5   3  13      190.41      229.31     48.66 o 
  -4   3  13      145.53      108.11     37.69 o 
  -3   3  13      389.39      392.79     41.76 o 
  -2   3  13      372.55      361.65     33.97 o 
  -1   3  13      584.98      586.22     23.39 o 
   0   3  13      257.57      266.04     15.29 o 
   1   3  13      592.31      565.94     14.29 o 
   2   3  13      369.82      356.22     16.38 o 
   3   3  13      381.75      382.69     24.44 o 
   4   3  13      145.53      123.39     25.39 o 
   5   3  13      185.27      182.74     35.74 o 
  -5   4  13        8.74       15.22     38.75 o 
  -4   4  13      194.51      165.26     41.05 o 
  -3   4  13       89.69       93.60     34.86 o 
  -2   4  13      757.00      725.96     44.76 o 
  -1   4  13      196.12      178.80     19.67 o 
   0   4  13     1198.22     1277.52     33.33 o 
   1   4  13      200.07      177.10     18.99 o 
   2   4  13      750.09      736.22     45.65 o 
   3   4  13       84.62      105.45     36.80 o 
   4   4  13      195.90      204.18     38.22 o 
  -5   5  13       24.82       35.21     35.92 o 
  -4   5  13       84.58       89.71     35.03 o 
  -3   5  13      582.92      541.42     45.12 o 
  -2   5  13       96.34       74.49     29.19 o 
  -1   5  13      417.35      454.44     23.54 o 
   0   5  13      667.66      660.68     24.74 o 
   1   5  13      422.49      413.49     43.88 o 
   2   5  13       97.19       94.84     38.93 o 
   3   5  13      574.83      538.06     50.25 o 
   4   5  13       80.81      127.22     42.29 o 
  -4   6  13      321.14      313.79     39.63 o 
  -3   6  13      121.83      134.26     52.28 o 
  -2   6  13      479.56      497.05     59.72 o 
  -1   6  13      239.43      293.46     48.81 o 
   0   6  13      560.99      572.28     26.18 o 
   1   6  13      242.45      337.24     49.19 o 
   2   6  13      487.68      481.61     51.13 o 
   3   6  13      123.84       81.92     40.52 o 
   4   6  13      324.29      316.71     49.72 o 
  -4   7  13      112.31       43.53     59.27 o 
  -3   7  13       53.07       44.59     59.10 o 
  -2   7  13       75.53       88.82     57.86 o 
  -1   7  13       95.07      115.43     29.06 o 
   0   7  13       11.94       81.15     29.05 o 
   1   7  13       95.12      126.51     44.06 o 
   2   7  13       78.33       69.89     41.40 o 
   3   7  13       51.08       32.73     44.76 o 
   4   7  13      108.59      134.47     51.31 o 
  -3   8  13      111.49       87.58     64.58 o 
  -2   8  13      912.57      930.36     49.27 o 
  -1   8  13       78.72      124.89     52.02 o 
   0   8  13      503.54      487.63     52.55 o 
   1   8  13       78.76       82.45     46.00 o 
   2   8  13      927.99      843.97     69.36 o 
   3   8  13      109.18      251.95     56.09 o 
  -1   9  13      187.90      242.90     52.64 o 
   0   9  13        3.47        0.00     44.06 o 
   1   9  13      186.95      247.88     52.37 o 
   0   0  14      635.58      617.73     17.93 o 
   1   0  14      265.07      279.33     14.05 o 
   2   0  14      151.13      164.32     10.42 o 
   3   0  14      216.41      217.84     24.69 o 
   4   0  14      937.38      949.45     38.97 o 
   5   0  14       45.97       67.23     42.64 o 
   6   0  14      174.52      170.24     39.90 o 
  -6   1  14       65.10       63.65     34.26 o 
  -5   1  14      225.31      193.92     48.66 o 
  -4   1  14       68.86       64.76     38.04 o 
  -3   1  14      281.80      272.93     26.58 o 
  -2   1  14      232.09      236.48     21.20 o 
  -1   1  14      402.11      410.16     15.76 o 
   0   1  14      127.99      141.21      8.25 o 
   1   1  14      397.81      411.30     11.10 o 
   2   1  14      238.24      222.84     15.59 o 
   3   1  14      285.76      269.32     24.87 o 
   4   1  14       68.69       63.30     25.09 o 
   5   1  14      228.44      187.93     34.25 o 
   6   1  14       65.21       78.69     33.73 o 
  -6   2  14       64.26       42.02     32.17 o 
  -5   2  14       87.42       67.94     39.81 o 
  -4   2  14      439.45      443.04     49.19 o 
  -3   2  14       26.91       27.60     30.26 o 
  -2   2  14      229.24      230.72     30.26 o 
  -1   2  14       29.06       26.20     12.61 o 
   0   2  14      204.74      210.80     13.07 o 
   1   2  14       26.56       21.61     11.13 o 
   2   2  14      244.31      249.47     17.50 o 
   3   2  14       28.97       29.14     17.17 o 
   4   2  14      450.23      448.41     26.38 o 
   5   2  14       85.27      117.01     30.28 o 
   6   2  14       64.14       82.26     34.59 o 
  -5   3  14      221.82      201.53     47.24 o 
  -4   3  14       20.49       20.88     34.15 o 
  -3   3  14      264.34      266.46     40.16 o 
  -2   3  14      182.25      182.06     30.96 o 
  -1   3  14     1434.45     1483.28     33.97 o 
   0   3  14        6.21       15.00     11.13 o 
   1   3  14     1447.65     1457.88     46.18 o 
   2   3  14      186.61      193.85     14.43 o 
   3   3  14      267.26      257.10     20.02 o 
   4   3  14       18.18       24.76     22.82 o 
   5   3  14      218.24      180.30     40.52 o 
  -5   4  14       53.61       57.50     41.58 o 
  -4   4  14      183.62      186.84     42.99 o 
  -3   4  14      610.93      660.49     48.13 o 
  -2   4  14      632.61      617.32     40.69 o 
  -1   4  14     1255.91     1187.80     34.33 o 
   0   4  14       39.80       39.79     18.29 o 
   1   4  14     1275.85     1280.47     52.20 o 
   2   4  14      634.41      597.15     42.82 o 
   3   4  14      604.94      612.90     47.60 o 
   4   4  14      176.08      160.13     38.04 o 
  -5   5  14      194.06      180.12     44.59 o 
  -4   5  14      141.53      167.20     38.75 o 
  -3   5  14      220.37      198.70     36.27 o 
  -2   5  14       63.26       59.98     30.43 o 
  -1   5  14       95.00      121.91     21.99 o 
   0   5  14      340.14      328.43     21.67 o 
   1   5  14       95.84       87.76     39.10 o 
   2   5  14       61.55       62.28     38.75 o 
   3   5  14      221.41      209.31     39.81 o 
   4   5  14      141.23      199.05     45.12 o 
  -4   6  14       26.07       41.59     34.33 o 
  -3   6  14      646.48      576.93     66.62 o 
  -2   6  14      311.08      354.53     73.87 o 
  -1   6  14      987.24      934.27     31.91 o 
   0   6  14        0.53       18.66     19.76 o 
   1   6  14      998.66      888.92     58.39 o 
   2   6  14      304.73      394.92     50.96 o 
   3   6  14      632.62      561.76     56.44 o 
   4   6  14       24.65        1.95     39.46 o 
  -4   7  14       73.26       73.96     57.68 o 
  -3   7  14      138.50      166.14     65.29 o 
  -2   7  14       39.16       77.50     57.86 o 
  -1   7  14      243.52      376.52     46.53 o 
   0   7  14      238.55      217.44     30.97 o 
   1   7  14      244.87      369.61     50.07 o 
   2   7  14       40.82       87.58     45.12 o 
   3   7  14      144.17      323.61     57.86 o 
   4   7  14       75.22      108.46     54.32 o 
  -3   8  14      329.78      329.63     68.47 o 
  -2   8  14      234.87      405.89     68.65 o 
  -1   8  14      374.85      423.96     45.12 o 
   0   8  14       11.68      138.72     46.53 o 
   1   8  14      387.70      441.27     55.91 o 
   2   8  14      236.00      230.37     54.67 o 
   3   8  14      338.24      335.11     54.67 o 
  -1   9  14       79.77      183.69     71.39 o 
   0   9  14        0.64        0.00     43.88 o 
   1   9  14       80.93      202.94     53.08 o 
   1   0  15      315.00      308.71     14.62 o 
   2   0  15      941.67      966.55     18.93 o 
   3   0  15      957.16      961.69     35.19 o 
   4   0  15      582.74      576.16     35.38 o 
   5   0  15       56.13       57.15     43.35 o 
   6   0  15        8.62       53.52     35.11 o 
  -6   1  15       99.76       96.91     35.51 o 
  -5   1  15      404.60      364.31     53.08 o 
  -4   1  15      523.45      480.38     50.07 o 
  -3   1  15       77.90       87.55     23.77 o 
  -2   1  15      124.38      118.99     19.04 o 
  -1   1  15      616.01      673.10     21.38 o 
   0   1  15       43.96       47.01      7.39 o 
   1   1  15      609.34      681.04     13.80 o 
   2   1  15      114.23      100.70     13.41 o 
   3   1  15       80.34       99.28     22.33 o 
   4   1  15      534.76      534.65     33.22 o 
   5   1  15      412.67      393.50     28.86 o 
   6   1  15       98.85      113.47     42.55 o 
  -6   2  15       33.90       39.40     34.04 o 
  -5   2  15       45.26       35.92     40.87 o 
  -4   2  15      108.35      103.15     37.33 o 
  -3   2  15      234.39      219.22     38.39 o 
  -2   2  15      509.98      463.92     34.68 o 
  -1   2  15      350.16      334.36     13.57 o 
   0   2  15      174.19      179.31      7.83 o 
   1   2  15      354.03      333.88     15.69 o 
   2   2  15      518.58      458.20     20.71 o 
   3   2  15      234.14      218.45     23.18 o 
   4   2  15      102.82      104.72     21.22 o 
   5   2  15       45.72       86.45     30.46 o 
   6   2  15       34.05       26.18     32.25 o 
  -5   3  15      434.61      402.52     53.96 o 
  -4   3  15      267.87      247.18     42.82 o 
  -3   3  15      109.61      103.15     35.21 o 
  -2   3  15      403.39      406.24     36.27 o 
  -1   3  15       69.63       72.49     15.94 o 
   0   3  15      210.88      203.44     14.39 o 
   1   3  15       64.61       66.05     10.90 o 
   2   3  15      415.20      409.55     22.25 o 
   3   3  15      109.16      102.87     17.87 o 
   4   3  15      277.12      252.13     39.10 o 
   5   3  15      439.58      411.37     49.72 o 
  -5   4  15      154.33      126.86     43.88 o 
  -4   4  15      165.63      196.57     41.40 o 
  -3   4  15      374.26      378.64     43.70 o 
  -2   4  15       90.91       82.45     30.08 o 
  -1   4  15      269.97      264.35     23.57 o 
   0   4  15        0.08        6.41     17.38 o 
   1   4  15      265.67      252.31     33.26 o 
   2   4  15       88.08       72.54     30.79 o 
   3   4  15      377.37      393.15     43.53 o 
   4   4  15      163.44      203.12     39.46 o 
  -5   5  15       13.66       75.73     41.23 o 
  -4   5  15      152.60      202.41     41.23 o 
  -3   5  15      921.23      876.53     53.43 o 
  -2   5  15      124.36      116.42     32.38 o 
  -1   5  15      309.69      318.57     26.26 o 
   0   5  15        7.64       15.25     17.08 o 
   1   5  15      315.17      317.77     40.87 o 
   2   5  15      123.72       90.41     38.93 o 
   3   5  15      907.66      906.79     56.97 o 
   4   5  15      148.56      143.67     38.93 o 
  -4   6  15       47.96       54.14     38.04 o 
  -3   6  15      291.57      277.79     39.63 o 
  -2   6  15      817.41      729.78     37.96 o 
  -1   6  15      127.99      147.54     21.41 o 
   0   6  15       27.42       44.29     19.42 o 
   1   6  15      127.13      131.28     41.76 o 
   2   6  15      802.62      691.63     56.09 o 
   3   6  15      286.34      274.78     46.00 o 
   4   6  15       47.07       93.24     43.88 o 
  -4   7  15       63.09       99.79     57.68 o 
  -3   7  15      667.19      562.47     72.72 o 
  -2   7  15      359.67      338.83     61.75 o 
  -1   7  15      870.26      815.91     50.25 o 
   0   7  15       44.37      116.95     42.46 o 
   1   7  15      889.54      809.65     58.74 o 
   2   7  15      364.04      517.89     57.86 o 
   3   7  15      653.10      581.05     59.98 o 
   4   7  15       63.01       94.13     48.83 o 
  -3   8  15       77.41      273.36     66.70 o 
  -2   8  15      114.47      160.83     61.40 o 
  -1   8  15       21.70       82.74     34.77 o 
   0   8  15      333.78      365.19     52.37 o 
   1   8  15       21.99       63.17     48.30 o 
   2   8  15      119.64      187.20     54.32 o 
   3   8  15       77.90      102.98     47.77 o 
  -1   9  15      229.42      280.24     38.28 o 
   0   9  15       47.74      123.32     46.89 o 
   1   9  15      235.68      276.55     52.73 o 
   0   0  16     5920.18     6304.47     51.02 o 
   1   0  16      806.89      863.07     21.33 o 
   2   0  16       53.62       52.97      9.78 o 
   3   0  16       89.51       85.01     23.21 o 
   4   0  16       17.31       23.25     25.08 o 
   5   0  16      404.65      440.42     34.92 o 
   6   0  16      226.84      244.99     39.13 o 
  -6   1  16      254.89      227.65     37.54 o 
  -5   1  16      112.38      106.16     44.23 o 
  -4   1  16       22.75       28.84     36.45 o 
  -3   1  16      332.64      356.70     28.21 o 
  -2   1  16       43.47       37.82     18.18 o 
  -1   1  16     1902.78     1878.22     44.77 o 
   0   1  16     1042.45     1103.29     28.35 o 
   1   1  16     1880.23     1849.02     21.71 o 
   2   1  16       44.35       35.49     12.66 o 
   3   1  16      321.19      327.50     36.63 o 
   4   1  16       21.84       27.39     24.39 o 
   5   1  16      118.69      110.32     23.83 o 
   6   1  16      254.16      260.71     37.61 o 
  -6   2  16        6.56       27.60     45.65 o 
  -5   2  16      142.61      179.41     45.47 o 
  -4   2  16      228.70      252.31     39.99 o 
  -3   2  16       66.47       36.09     32.38 o 
  -2   2  16       13.56       18.75     24.06 o 
  -1   2  16      260.79      265.67     13.20 o 
   0   2  16     1484.63     1506.27     20.90 o 
   1   2  16      263.38      261.34     15.43 o 
   2   2  16       13.13       11.67     13.48 o 
   3   2  16       69.99       64.77     18.70 o 
   4   2  16      229.38      232.40     23.02 o 
   5   2  16      145.01      146.93     31.10 o 
   6   2  16        6.64       17.83     32.27 o 
  -5   3  16       61.07       84.22     44.06 o 
  -4   3  16      103.03      109.35     39.28 o 
  -3   3  16      363.59      349.27     42.82 o 
  -2   3  16      534.36      550.44     40.16 o 
  -1   3  16       79.44       70.15     15.82 o 
   0   3  16      564.09      537.63     19.26 o 
   1   3  16       88.62       85.33     11.89 o 
   2   3  16      531.12      537.30     23.65 o 
   3   3  16      356.26      354.77     25.08 o 
   4   3  16       99.79      116.25     33.62 o 
   5   3  16       63.90       89.53     40.69 o 
  -5   4  16        1.59        9.55     39.99 o 
  -4   4  16      217.17      166.49     42.11 o 
  -3   4  16       73.30       61.93     34.68 o 
  -2   4  16       48.71       41.23     30.08 o 
  -1   4  16      463.70      495.43     27.30 o 
   0   4  16     1356.59     1267.14     35.28 o 
   1   4  16      467.63      472.06     39.28 o 
   2   4  16       50.75       30.26     29.72 o 
   3   4  16       71.50       63.52     35.39 o 
  -5   5  16      138.19      111.65     40.69 o 
  -4   5  16      505.30      560.88     51.66 o 
  -3   5  16      132.80      172.86     37.51 o 
  -2   5  16      381.98      375.98     39.63 o 
  -1   5  16      231.78      247.78     25.12 o 
   0   5  16       40.51       49.09     17.78 o 
   1   5  16      231.95      241.69     39.63 o 
   2   5  16      381.20      362.36     42.29 o 
   3   5  16      128.40      209.67     43.53 o 
   4   5  16      501.51      521.42     50.43 o 
  -4   6  16       13.97       44.41     35.21 o 
  -3   6  16      150.57      173.93     36.98 o 
  -2   6  16      103.85      164.01     52.99 o 
  -1   6  16      167.79      134.24     20.79 o 
   0   6  16       22.59       17.22     18.90 o 
   1   6  16      168.74      157.47     41.40 o 
   2   6  16      107.15      161.72     47.06 o 
   3   6  16      152.08      150.57     44.76 o 
   4   6  16       13.17        3.72     40.52 o 
  -3   7  16       29.56      260.98     65.82 o 
  -2   7  16      370.75      423.58     66.00 o 
  -1   7  16       61.51      278.67     45.65 o 
   0   7  16     2958.49     2947.01     92.89 o 
   1   7  16       60.76      274.60     50.25 o 
   2   7  16      367.23      367.14     51.31 o 
   3   7  16       29.06       74.84     45.83 o 
  -2   8  16      451.83      488.69     68.30 o 
  -1   8  16       77.29      105.06     32.89 o 
   0   8  16      191.01      578.93     62.46 o 
   1   8  16       78.29      117.84     49.01 o 
   2   8  16      453.33      422.69     59.10 o 
  -1   9  16       89.43      135.81     34.90 o 
   0   9  16       22.86      100.32     42.99 o 
   1   9  16       89.69      155.88     49.90 o 
   1   0  17        0.88       15.77     10.24 o 
   2   0  17      546.85      572.09     26.01 o 
   3   0  17       14.07       16.06     22.68 o 
   4   0  17       61.39       53.83     25.64 o 
   5   0  17      109.20      148.11     31.78 o 
   6   0  17      180.42      128.32     37.46 o 
  -6   1  17       27.35       16.19     32.67 o 
  -5   1  17       30.48        6.55     38.93 o 
  -4   1  17      496.32      488.86     35.38 o 
  -3   1  17      173.81      176.88     26.23 o 
  -2   1  17       99.61      114.75     20.48 o 
  -1   1  17      513.58      545.73     25.33 o 
   0   1  17     2587.07     2648.13     22.73 o 
   1   1  17      508.78      522.86     13.36 o 
   2   1  17       97.61       83.60     13.63 o 
   3   1  17      175.68      156.06     32.56 o 
   4   1  17      499.84      457.21     33.27 o 
   5   1  17       29.33       32.61     22.02 o 
   6   1  17       27.80       49.01     32.12 o 
  -5   2  17       69.43       67.94     41.76 o 
  -4   2  17        2.30        3.54     37.51 o 
  -3   2  17      237.64      234.97     39.46 o 
  -2   2  17      496.55      491.27     27.32 o 
  -1   2  17      274.20      296.91     13.43 o 
   0   2  17      160.29      172.61      9.15 o 
   1   2  17      281.84      302.74     17.87 o 
   2   2  17      501.76      489.28     21.91 o 
   3   2  17      234.95      243.69     21.60 o 
   4   2  17        1.70        0.00     19.99 o 
   5   2  17       69.33       81.68     30.27 o 
  -5   3  17       23.57       38.04     43.70 o 
  -4   3  17      288.31      269.82     45.12 o 
  -3   3  17       46.11       43.70     35.74 o 
  -2   3  17      237.46      204.89     33.26 o 
  -1   3  17      814.50      810.53     40.52 o 
   0   3  17       19.26       31.82     13.14 o 
   1   3  17      815.03      811.39     23.44 o 
   2   3  17      234.86      220.36     19.11 o 
   3   3  17       45.99       31.15     18.90 o 
   4   3  17      280.47      248.59     37.69 o 
   5   3  17       25.99       18.05     37.51 o 
  -5   4  17        7.77       20.35     39.99 o 
  -4   4  17      225.74      211.44     44.41 o 
  -3   4  17       26.28       18.22     33.44 o 
  -2   4  17     1092.95     1104.60     53.61 o 
  -1   4  17      369.02      365.19     35.92 o 
   0   4  17       39.71       56.29     19.90 o 
   1   4  17      379.78      414.38     39.28 o 
   2   4  17     1083.37     1047.98     52.02 o 
   3   4  17       26.92       16.99     34.33 o 
  -5   5  17       12.89        0.00     40.87 o 
  -4   5  17        9.55        7.25     33.97 o 
  -3   5  17      623.97      613.43     49.36 o 
  -2   5  17     1035.16      959.16     52.37 o 
  -1   5  17      236.47      216.76     25.77 o 
   0   5  17        3.53       16.79     17.33 o 
   1   5  17      236.91      267.35     41.23 o 
   2   5  17     1040.32      956.68     57.33 o 
   3   5  17      618.55      569.37     49.36 o 
   4   5  17       10.66        0.00     36.63 o 
  -4   6  17      294.26      243.64     44.06 o 
  -3   6  17       20.20        6.37     32.91 o 
  -2   6  17      468.45      397.57     41.58 o 
  -1   6  17      118.42      119.95     21.27 o 
   0   6  17       17.16       52.12     19.70 o 
   1   6  17      116.81      106.69     37.33 o 
   2   6  17      479.46      439.86     50.78 o 
   3   6  17       21.41        0.00     39.63 o 
   4   6  17      292.08      228.60     48.66 o 
  -3   7  17      335.49      341.66     64.40 o 
  -2   7  17      181.91      224.35     58.57 o 
  -1   7  17      715.87      735.29     41.81 o 
   0   7  17       40.96      155.35     47.95 o 
   1   7  17      709.68      665.80     55.38 o 
   2   7  17      184.96      177.11     48.48 o 
   3   7  17      340.02      372.98     56.62 o 
  -2   8  17       62.08      329.98     61.93 o 
  -1   8  17      280.05      322.25     37.74 o 
   0   8  17     1396.90     1331.78     73.96 o 
   1   8  17      281.50      282.39     53.08 o 
   2   8  17       62.08       46.71     47.42 o 
   0   9  17       34.10       12.03     42.29 o 
   0   0  18    21645.10    22179.15    134.38 o 
   1   0  18       64.48       70.37     11.52 o 
   2   0  18      245.04      253.25     22.06 o 
   3   0  18        1.29        0.00     22.77 o 
   4   0  18        3.64        5.98     25.32 o 
   5   0  18      207.51      190.83     32.15 o 
   6   0  18       70.06      116.00     35.07 o 
  -6   1  18      248.86      256.93     41.06 o 
  -5   1  18      130.04      127.04     44.23 o 
  -4   1  18      159.94      159.40     29.21 o 
  -3   1  18      133.78      112.47     25.27 o 
  -2   1  18      269.30      271.28     22.80 o 
  -1   1  18      384.08      360.62     15.42 o 
   0   1  18      527.44      612.68     12.67 o 
   1   1  18      387.00      379.70     24.77 o 
   2   1  18      276.32      248.02     11.89 o 
   3   1  18      135.10       86.87     31.67 o 
   4   1  18      156.88      147.87     27.51 o 
   5   1  18      131.45      127.29     24.26 o 
   6   1  18      243.78      234.44     38.75 o 
  -5   2  18      345.46      295.13     50.60 o 
  -4   2  18      554.83      568.31     53.08 o 
  -3   2  18      103.88      133.41     37.16 o 
  -2   2  18     1137.62     1124.20     36.03 o 
  -1   2  18      545.49      503.51     23.20 o 
   0   2  18       55.31      110.99      9.27 o 
   1   2  18      541.15      505.70     14.16 o 
   2   2  18     1148.47     1122.08     29.64 o 
   3   2  18      107.67       99.79     30.79 o 
   4   2  18      566.05      538.99     34.07 o 
   5   2  18      341.83      310.73     35.44 o 
  -5   3  18      170.36      157.65     47.60 o 
  -4   3  18      107.25      121.73     40.34 o 
  -3   3  18       14.20       26.36     34.33 o 
  -2   3  18      490.94      478.78     41.23 o 
  -1   3  18      253.12      261.33     30.61 o 
   0   3  18      265.99      238.84     22.08 o 
   1   3  18      255.16      275.80     15.34 o 
   2   3  18      496.30      471.47     23.34 o 
   3   3  18       14.98       16.43     18.70 o 
   4   3  18      106.42       80.33     33.09 o 
   5   3  18      166.53      105.10     43.35 o 
  -5   4  18       67.52       56.09     41.05 o 
  -4   4  18      132.80      136.59     41.40 o 
  -3   4  18      425.82      458.44     45.30 o 
  -2   4  18      465.94      427.47     41.23 o 
  -1   4  18      876.78      911.21     48.48 o 
   0   4  18        1.29        0.07     18.31 o 
   1   4  18      860.49      928.02     50.60 o 
   2   4  18      463.38      422.16     40.52 o 
   3   4  18      416.11      417.21     43.53 o 
  -5   5  18      115.77      148.09     42.29 o 
  -4   5  18      329.77      256.38     43.70 o 
  -3   5  18       22.22       38.04     32.73 o 
  -2   5  18      217.98      202.59     36.09 o 
  -1   5  18      287.82      275.22     27.15 o 
   0   5  18       86.49       80.60     19.08 o 
   1   5  18      290.21      288.76     39.63 o 
   2   5  18      215.30      211.26     42.99 o 
   3   5  18       21.24        7.43     36.09 o 
   4   5  18      331.20      281.15     42.46 o 
  -4   6  18      117.09      117.66     40.16 o 
  -3   6  18      352.84      313.53     41.93 o 
  -2   6  18      128.07      187.55     37.86 o 
  -1   6  18      438.33      437.22     26.16 o 
   0   6  18      340.01      349.15     37.24 o 
   1   6  18      443.82      529.92     51.49 o 
   2   6  18      124.04      159.24     44.06 o 
   3   6  18      346.25      358.64     50.25 o 
   4   6  18      114.08      102.27     41.23 o 
  -3   7  18      308.38      349.80     66.88 o 
  -2   7  18       11.11       40.52     50.96 o 
  -1   7  18       33.88       99.44     41.76 o 
   0   7  18      101.99       86.06     25.57 o 
   1   7  18       34.77       61.93     40.34 o 
   2   7  18       11.33       48.13     45.47 o 
   3   7  18      308.72      251.25     47.60 o 
  -2   8  18       31.62       87.41     52.55 o 
  -1   8  18      125.61      257.58     57.50 o 
   0   8  18      427.34      458.97     56.97 o 
   1   8  18      130.60      221.34     50.60 o 
   2   8  18       31.47        0.00     45.65 o 
   0   9  18       78.77      114.30     50.07 o 
   1   0  19     2609.03     2481.79     36.27 o 
   2   0  19       55.87       43.87     18.59 o 
   3   0  19      258.93      259.46     26.58 o 
   4   0  19       20.45       14.09     25.26 o 
   5   0  19      183.74      226.15     32.66 o 
   6   0  19      162.70      165.96     35.04 o 
  -5   1  19      175.14      203.12     46.18 o 
  -4   1  19      207.12      197.67     30.90 o 
  -3   1  19      112.06      117.08     25.77 o 
  -2   1  19      119.75      119.03     21.06 o 
  -1   1  19      856.06      877.09     20.38 o 
   0   1  19       66.93       87.81      8.95 o 
   1   1  19      853.18      868.75     33.44 o 
   2   1  19      121.34      120.87     10.57 o 
   3   1  19      110.66       89.88     30.79 o 
   4   1  19      213.78      203.57     28.59 o 
   5   1  19      172.52      166.12     30.39 o 
  -5   2  19      116.16      140.84     45.30 o 
  -4   2  19      457.06      431.01     49.72 o 
  -3   2  19     1598.44     1531.19     66.53 o 
  -2   2  19      529.51      539.18     33.00 o 
  -1   2  19      484.40      486.50     25.26 o 
   0   2  19     2202.64     2501.66     34.66 o 
   1   2  19      492.37      479.22     13.96 o 
   2   2  19      525.46      489.56     22.32 o 
   3   2  19     1589.74     1530.83     58.03 o 
   4   2  19      449.17      426.76     32.71 o 
   5   2  19      120.68      109.96     24.56 o 
  -5   3  19      202.87      144.38     48.48 o 
  -4   3  19      499.55      462.15     51.13 o 
  -3   3  19      180.33      180.30     38.93 o 
  -2   3  19      197.22      213.03     35.56 o 
  -1   3  19      700.33      657.84     41.40 o 
   0   3  19      238.10      215.49     20.64 o 
   1   3  19      698.72      690.57     39.46 o 
   2   3  19      195.98      205.31     25.92 o 
   3   3  19      182.76      174.05     21.87 o 
   4   3  19      506.71      493.82     44.23 o 
   5   3  19      203.15      142.96     42.82 o 
  -5   4  19      124.93       62.28     42.46 o 
  -4   4  19      139.25      171.10     43.53 o 
  -3   4  19      185.72      170.92     38.22 o 
  -2   4  19      241.01      244.88     36.98 o 
  -1   4  19     1594.95     1591.87     59.98 o 
   0   4  19       94.06      101.38     22.29 o 
   1   4  19     1617.12     1635.58     60.33 o 
   2   4  19      233.33      271.95     37.69 o 
   3   4  19      186.75      176.93     36.45 o 
  -4   5  19       45.90       35.39     36.63 o 
  -3   5  19      120.99      141.90     37.33 o 
  -2   5  19      271.17      282.74     39.99 o 
  -1   5  19      624.78      650.49     34.32 o 
   0   5  19       11.48        7.05     22.30 o 
   1   5  19      629.09      645.45     50.78 o 
   2   5  19      274.44      230.90     40.52 o 
   3   5  19      120.57      122.62     40.16 o 
   4   5  19       47.53       38.57     38.75 o 
  -4   6  19       44.28       55.73     36.98 o 
  -3   6  19      212.29      188.61     38.57 o 
  -2   6  19      174.37      184.19     34.68 o 
  -1   6  19      232.85      249.66     26.40 o 
   0   6  19      378.00      386.54     30.64 o 
   1   6  19      227.94      192.68     41.58 o 
   2   6  19      171.25      164.55     43.35 o 
   3   6  19      207.54      148.62     40.87 o 
   4   6  19       46.03       58.39     43.70 o 
  -3   7  19        9.33      116.78     60.16 o 
  -2   7  19       62.07      100.14     52.37 o 
  -1   7  19      216.43      221.10     25.51 o 
   0   7  19        7.99       36.07     24.70 o 
   1   7  19      222.96      170.74     45.47 o 
   2   7  19       62.73       52.73     39.99 o 
   3   7  19       10.14       27.96     42.46 o 
  -2   8  19       58.91       87.76     54.85 o 
  -1   8  19      186.45      249.50     38.34 o 
   0   8  19        1.53      205.42     50.60 o 
   1   8  19      187.41      151.81     46.36 o 
   2   8  19       61.16       31.14     41.76 o 
   0   0  20    17581.66    19116.33    345.99 o 
   1   0  20     1291.27     1315.20     79.35 o 
   2   0  20        1.63        0.19     12.06 o 
   3   0  20       40.88       38.65     23.69 o 
   4   0  20       90.17       77.38     27.73 o 
   5   0  20      926.57      900.59     44.96 o 
  -5   1  20      372.03      429.06     52.73 o 
  -4   1  20       23.78       47.89     27.86 o 
  -3   1  20      223.35      250.10     28.54 o 
  -2   1  20      128.72      112.36     22.22 o 
  -1   1  20      122.72      116.63     11.12 o 
   0   1  20       95.70      129.46      9.90 o 
   1   1  20      122.32      120.32     20.88 o 
   2   1  20      130.38      105.73     15.28 o 
   3   1  20      214.43      224.00     34.15 o 
   4   1  20       23.77       16.52     26.08 o 
   5   1  20      373.04      401.14     35.34 o 
  -5   2  20      185.17      197.46     47.77 o 
  -4   2  20      366.68      320.78     46.53 o 
  -3   2  20      161.49      153.93     37.51 o 
  -2   2  20       75.00       60.51     32.91 o 
  -1   2  20      516.00      499.29     24.00 o 
   0   2  20     1505.51     1630.40     24.45 o 
   1   2  20      518.73      530.12     15.45 o 
   2   2  20       75.44       82.23     17.15 o 
   3   2  20      166.43      168.62     33.26 o 
   4   2  20      368.09      328.92     30.94 o 
   5   2  20      180.24      159.69     24.65 o 
  -5   3  20      436.74      450.47     57.68 o 
  -4   3  20       86.34       71.66     38.39 o 
  -3   3  20      323.85      362.54     44.23 o 
  -2   3  20     1097.47     1047.98     53.43 o 
  -1   3  20     1277.72     1319.93     53.43 o 
   0   3  20      666.22      617.49     28.15 o 
   1   3  20     1289.38     1252.34     49.19 o 
   2   3  20     1095.01     1036.11     30.71 o 
   3   3  20      328.88      321.59     25.01 o 
   4   3  20       82.89      103.51     35.39 o 
   5   3  20      446.39      356.17     49.36 o 
  -5   4  20       11.66        0.00     41.40 o 
  -4   4  20      143.85      100.50     39.46 o 
  -3   4  20       53.72       74.31     37.16 o 
  -2   4  20      341.14      317.24     40.16 o 
  -1   4  20      308.74      290.88     37.33 o 
   0   4  20       32.75       19.79     20.95 o 
   1   4  20      311.12      289.82     35.74 o 
   2   4  20      344.80      339.18     39.99 o 
   3   4  20       54.95       57.50     33.62 o 
  -4   5  20        0.48        9.55     37.69 o 
  -3   5  20      176.38      208.25     40.87 o 
  -2   5  20     1426.26     1384.33     62.81 o 
  -1   5  20      280.33      314.41     40.16 o 
   0   5  20      553.60      538.54     32.63 o 
   1   5  20      289.14      283.27     39.46 o 
   2   5  20     1431.17     1399.55     63.52 o 
   3   5  20      170.86      137.65     38.39 o 
  -4   6  20      224.52      274.96     46.53 o 
  -3   6  20       64.67       87.05     36.45 o 
  -2   6  20      228.49      215.68     38.75 o 
  -1   6  20      369.40      350.87     31.41 o 
   0   6  20      455.28      427.33     31.92 o 
   1   6  20      363.97      372.62     48.83 o 
   2   6  20      231.39      262.92     46.71 o 
   3   6  20       64.62       69.89     41.93 o 
   4   6  20      224.27      200.47     45.47 o 
  -3   7  20      250.80      285.39     60.87 o 
  -2   7  20       98.65      136.13     30.84 o 
  -1   7  20      248.62      346.72     36.91 o 
   0   7  20      182.50      180.60     28.87 o 
   1   7  20      245.85      429.77     53.61 o 
   2   7  20       95.78      126.68     41.76 o 
   3   7  20      251.93      222.94     50.43 o 
  -2   8  20       35.60       67.06     56.44 o 
  -1   8  20       34.57       90.82     35.54 o 
   0   8  20      850.68      675.89     62.81 o 
   1   8  20       35.32       36.45     44.06 o 
   2   8  20       36.46       78.03     45.30 o 
   1   0  21      494.59      564.14     20.88 o 
   2   0  21      250.25      227.33     17.25 o 
   3   0  21        9.45        8.00     23.75 o 
   4   0  21      666.95      653.03     37.18 o 
   5   0  21      201.90      220.69     35.15 o 
  -5   1  21       73.25       58.92     42.29 o 
  -4   1  21      756.01      709.07     39.59 o 
  -3   1  21      287.88      291.21     29.88 o 
  -2   1  21      338.07      335.82     26.02 o 
  -1   1  21       57.83      113.23     12.49 o 
   0   1  21     1257.17     1254.37     19.67 o 
   1   1  21       59.40       91.12     25.30 o 
   2   1  21      344.26      351.69     20.11 o 
   3   1  21      293.67      267.70     36.98 o 
   4   1  21      760.36      712.36     37.72 o 
   5   1  21       71.12       74.28     29.16 o 
  -5   2  21       49.29       45.83     41.23 o 
  -4   2  21      392.15      383.77     47.77 o 
  -3   2  21      348.51      370.98     32.44 o 
  -2   2  21     2107.02     2065.88     47.73 o 
  -1   2  21     1285.71     1255.36     32.32 o 
   0   2  21      420.58      433.19     13.26 o 
   1   2  21     1295.99     1351.43     29.62 o 
   2   2  21     2105.52     2025.54     76.08 o 
   3   2  21      356.40      354.93     38.22 o 
   4   2  21      389.05      380.83     46.36 o 
   5   2  21       46.79       55.51     22.83 o 
  -5   3  21       43.14       72.54     45.65 o 
  -4   3  21      883.62      846.98     60.87 o 
  -3   3  21      503.76      442.16     49.01 o 
  -2   3  21      367.29      377.05     40.34 o 
  -1   3  21      466.99      484.09     39.99 o 
   0   3  21      155.51      183.13     32.03 o 
   1   3  21      457.55      474.71     37.33 o 
   2   3  21      365.80      343.07     34.33 o 
   3   3  21      506.39      477.37     37.86 o 
   4   3  21      890.63      850.70     53.26 o 
  -5   4  21       63.03       64.40     46.53 o 
  -4   4  21      207.88      181.36     44.94 o 
  -3   4  21      163.35      204.18     41.23 o 
  -2   4  21      402.12      373.86     42.82 o 
  -1   4  21       33.86       25.48     31.85 o 
   0   4  21       27.77       46.21     21.88 o 
   1   4  21       36.22       36.80     33.44 o 
   2   4  21      397.03      387.49     41.58 o 
   3   4  21      159.94      187.73     36.80 o 
  -4   5  21      564.97      561.94     55.91 o 
  -3   5  21     1079.07      954.03     60.33 o 
  -2   5  21       85.54       86.52     33.97 o 
  -1   5  21        2.02        4.95     32.03 o 
   0   5  21      671.39      730.00     36.01 o 
   1   5  21        3.15       13.45     34.68 o 
   2   5  21       83.88      108.28     37.51 o 
   3   5  21     1067.76      959.16     59.45 o 
  -4   6  21       97.87      169.15     41.58 o 
  -3   6  21       53.68       21.94     34.15 o 
  -2   6  21      185.94      161.01     37.51 o 
  -1   6  21       86.44       66.52     26.14 o 
   0   6  21      187.57      375.27    151.37 o 
   1   6  21       86.27      105.10     40.52 o 
   2   6  21      191.19      226.48     41.58 o 
   3   6  21       51.60       28.66     37.33 o 
   4   6  21       97.98      110.41     46.89 o 
  -3   7  21       54.37      144.55     60.87 o 
  -2   7  21      132.80      175.99     35.39 o 
  -1   7  21      746.87      691.71     32.95 o 
   0   7  21      678.50      596.16     37.62 o 
   1   7  21      746.24      699.24     59.80 o 
   2   7  21      134.96      139.95     46.18 o 
   3   7  21       56.05      108.11     46.36 o 
  -2   8  21       62.87       71.84     54.32 o 
  -1   8  21      429.38      449.06     56.62 o 
   0   8  21      162.32      209.14     52.37 o 
   1   8  21      431.88      345.91     53.08 o 
   2   8  21       64.19      124.92     50.60 o 
   0   0  22     3743.34     4209.94     49.92 o 
   1   0  22       24.31      140.28     20.97 o 
   2   0  22      601.78      603.80     50.87 o 
   3   0  22        2.03        2.77     24.64 o 
   4   0  22      158.78      207.19     30.57 o 
   5   0  22     1183.11     1078.56     49.32 o 
  -5   1  22       40.97        0.35     39.46 o 
  -4   1  22       65.87       76.60     29.99 o 
  -3   1  22      548.52      555.19     33.87 o 
  -2   1  22      304.04      255.77     17.41 o 
  -1   1  22     2861.77     2792.01     60.97 o 
   0   1  22        2.70       53.50      9.44 o 
   1   1  22     2881.16     2872.52     59.45 o 
   2   1  22      310.28      275.43     19.51 o 
   3   1  22      543.94      527.09     43.53 o 
   4   1  22       65.52       52.78     26.81 o 
   5   1  22       39.05       51.17     27.60 o 
  -5   2  22       72.12       75.37     44.94 o 
  -4   2  22      615.71      641.39     56.09 o 
  -3   2  22      178.58      182.78     31.16 o 
  -2   2  22      823.80      789.83     48.83 o 
  -1   2  22      216.49      279.56     34.50 o 
   0   2  22     1285.86     1295.04     23.98 o 
   1   2  22      218.00      277.21     19.33 o 
   2   2  22      822.39      790.84     38.57 o 
   3   2  22      181.08      182.06     35.39 o 
   4   2  22      623.01      625.40     36.54 o 
   5   2  22       70.97      105.49     23.96 o 
  -5   3  22      235.75      191.44     50.78 o 
  -4   3  22       62.56       63.34     40.52 o 
  -3   3  22      364.60      360.95     44.94 o 
  -2   3  22      138.47      130.93     35.92 o 
  -1   3  22      523.58      483.74     41.40 o 
   0   3  22     1022.20     1078.23     50.60 o 
   1   3  22      529.34      512.40     37.16 o 
   2   3  22      142.85      133.23     28.13 o 
   3   3  22      360.23      309.99     33.79 o 
  -5   4  22       63.21       96.25     48.30 o 
  -4   4  22      671.93      662.62     59.63 o 
  -3   4  22      688.02      641.21     53.08 o 
  -2   4  22     1015.14      932.26     55.73 o 
  -1   4  22     1094.95     1093.80     56.09 o 
   0   4  22       39.80       40.60     22.13 o 
   1   4  22     1071.58     1064.96     53.79 o 
   2   4  22      993.76      897.94     51.31 o 
   3   4  22      676.60      682.26     47.60 o 
  -4   5  22       16.72       51.84     41.76 o 
  -3   5  22      492.21      447.64     48.83 o 
  -2   5  22        4.00        0.00     33.62 o 
  -1   5  22      146.59      164.02     36.80 o 
   0   5  22      506.64      501.19     32.05 o 
   1   5  22      142.90      115.36     34.50 o 
   2   5  22        3.98        8.14     31.85 o 
   3   5  22      490.96      449.41     48.30 o 
  -4   6  22       21.72       39.63     39.99 o 
  -3   6  22      169.45      175.87     40.16 o 
  -2   6  22        5.89        5.66     32.73 o 
  -1   6  22       62.83       50.43     33.44 o 
   0   6  22     3115.80     2929.88     63.10 o 
   1   6  22       63.02       76.26     38.57 o 
   2   6  22        5.67       41.40     42.64 o 
   3   6  22      165.61      202.24     43.70 o 
   4   6  22       22.30        4.95     39.10 o 
  -3   7  22      317.71      267.92     35.67 o 
  -2   7  22       50.21       58.03     36.45 o 
  -1   7  22       63.38      105.10     25.31 o 
   0   7  22       17.18       45.75     26.77 o 
   1   7  22       61.66      104.21     44.23 o 
   2   7  22       51.06       36.09     41.40 o 
   3   7  22      320.41      322.02     52.20 o 
  -2   8  22       54.80       55.03     55.73 o 
  -1   8  22      256.89      201.17     49.90 o 
   0   8  22      397.76      319.72     54.67 o 
   1   8  22      254.94      356.52     55.56 o 
   2   8  22       55.22       95.01     48.30 o 
   1   0  23     4088.22     4061.19    126.60 o 
   2   0  23       21.14       18.50     13.61 o 
   3   0  23      252.91      232.75     28.67 o 
   4   0  23       21.55       15.46     25.67 o 
   5   0  23      376.33      421.19     37.75 o 
  -5   1  23      364.03      306.10     52.55 o 
  -4   1  23      787.98      803.41     42.41 o 
  -3   1  23      267.54      305.04     31.00 o 
  -2   1  23       10.15       17.54     13.27 o 
  -1   1  23      780.95      880.66     37.69 o 
   0   1  23      435.86      515.59     16.30 o 
   1   1  23      786.45      871.05     36.63 o 
   2   1  23       10.20        2.83     24.59 o 
   3   1  23      275.61      314.23     38.75 o 
   4   1  23      793.04      718.23     39.10 o 
   5   1  23      351.67      346.08     34.05 o 
  -5   2  23      160.46      219.57     52.37 o 
  -4   2  23      449.85      456.49     52.37 o 
  -3   2  23      923.95      902.15     41.33 o 
  -2   2  23       11.58       14.86     33.26 o 
  -1   2  23     1945.29     1942.45     42.96 o 
   0   2  23      111.16      159.31     15.14 o 
   1   2  23     1973.17     1903.79     36.09 o 
   2   2  23       12.78        9.54     17.20 o 
   3   2  23      931.74      915.63     51.84 o 
   4   2  23      448.59      450.56     35.38 o 
   5   2  23      164.00      225.39     32.52 o 
  -5   3  23      211.03      185.43     48.13 o 
  -4   3  23       31.00       28.84     39.63 o 
  -3   3  23       33.92       25.12     33.26 o 
  -2   3  23      694.99      647.40     47.95 o 
  -1   3  23      207.81      207.01     36.27 o 
   0   3  23      817.11      783.46     46.71 o 
   1   3  23      208.71      208.96     32.91 o 
   2   3  23      702.62      636.25     40.87 o 
   5   3  23      207.35      202.59     44.41 o 
  -5   4  23       12.23       44.41     47.95 o 
  -4   4  23       90.28       56.44     41.76 o 
  -3   4  23     1141.54     1094.34     61.75 o 
  -2   4  23      366.36      338.30     44.06 o 
  -1   4  23     1470.46     1470.67     63.17 o 
   0   4  23      453.98      469.01     30.24 o 
   1   4  23     1494.18     1432.99     59.80 o 
   2   4  23      360.34      332.10     38.75 o 
   3   4  23     1133.78     1063.02     53.79 o 
  -4   5  23      102.46      141.37     42.29 o 
  -3   5  23       41.09       35.74     36.45 o 
  -2   5  23      236.79      232.31     40.69 o 
  -1   5  23       99.71       76.61     34.50 o 
   0   5  23       63.82       85.24     25.42 o 
   1   5  23      101.26       92.89     37.69 o 
   2   5  23      237.38      322.90     48.13 o 
   3   5  23       39.77       30.79     31.67 o 
  -4   6  23       41.24       53.61     39.28 o 
  -3   6  23       43.99       45.83     32.56 o 
  -2   6  23      379.71      335.82     44.06 o 
  -1   6  23     1049.53      933.86     57.33 o 
   0   6  23      974.09     1127.87    165.34 o 
   1   6  23     1051.38     1098.94     64.76 o 
   2   6  23      387.05      373.33     46.71 o 
   3   6  23       41.58       48.13     36.63 o 
  -3   7  23       63.55       84.00     29.90 o 
  -2   7  23        8.44       34.53     29.99 o 
  -1   7  23      276.22      296.91     27.94 o 
   0   7  23      306.46      294.05     32.84 o 
   1   7  23      274.16      255.49     46.53 o 
   2   7  23        9.18       12.21     36.98 o 
   3   7  23       64.45      156.41     52.37 o 
  -2   8  23      146.09      142.43     62.10 o 
  -1   8  23       97.13       89.71     43.70 o 
   0   8  23       68.88       54.14     46.00 o 
   1   8  23       97.06       98.02     46.53 o 
   2   8  23      145.90      206.13     51.31 o 
   0   0  24     2592.70     2465.13     40.81 o 
   1   0  24      571.95      711.23    108.46 o 
   2   0  24     1101.78     1041.87     29.91 o 
   3   0  24     1223.53     1242.78     43.06 o 
   4   0  24       17.30       22.31     27.27 o 
   5   0  24      348.06      300.22     36.72 o 
  -5   1  24      525.10      567.07     58.57 o 
  -4   1  24      217.92      241.05     33.88 o 
  -3   1  24      316.36      315.70     30.78 o 
  -2   1  24      445.26      496.64     59.98 o 
  -1   1  24      385.75      408.34     44.80 o 
   0   1  24     1766.33     1876.66     25.34 o 
   1   1  24      383.04      373.51     30.79 o 
   2   1  24      451.98      475.07     37.33 o 
   3   1  24      308.90      323.08     38.93 o 
   4   1  24      214.01      178.58     30.36 o 
   5   1  24      528.49      509.08     38.39 o 
  -5   2  24      308.06      291.76     52.73 o 
  -4   2  24      302.18      305.21     47.95 o 
  -3   2  24      330.87      340.27     34.16 o 
  -2   2  24      588.41      639.26     48.83 o 
  -1   2  24      215.70      242.58     36.27 o 
   0   2  24     1466.34     1463.41     21.96 o 
   1   2  24      219.32      245.94     24.59 o 
   2   2  24      581.27      594.49     30.17 o 
   3   2  24      331.76      331.40     38.75 o 
   4   2  24      311.22      290.92     31.79 o 
   5   2  24      306.87      303.90     34.56 o 
  -5   3  24      193.73      173.93     46.18 o 
  -4   3  24      780.93      684.38     57.50 o 
  -3   3  24      253.57      262.57     40.69 o 
  -2   3  24      461.54      444.99     44.76 o 
  -1   3  24      509.95      516.29     42.82 o 
   0   3  24        2.90       31.32     33.62 o 
   1   3  24      513.33      548.14     42.64 o 
   2   3  24      456.78      459.67     37.69 o 
   5   3  24      197.97      210.20     47.60 o 
  -5   4  24      138.34      185.07     51.13 o 
  -4   4  24      408.31      364.48     50.96 o 
  -3   4  24        2.32       34.33     37.16 o 
  -2   4  24      530.41      448.53     46.00 o 
  -1   4  24      889.38      848.22     54.32 o 
   0   4  24      162.49      174.82     26.66 o 
   1   4  24      891.73      983.40     55.56 o 
   2   4  24      542.28      480.20     43.53 o 
   3   4  24        1.98        8.67     28.84 o 
  -4   5  24      121.87      106.69     40.16 o 
  -3   5  24      270.23      257.79     44.59 o 
  -2   5  24     1169.33     1084.78     61.75 o 
  -1   5  24      108.53       96.78     35.92 o 
   0   5  24        7.60       45.47     42.02 o 
   1   5  24      109.13      102.62     35.39 o 
   2   5  24     1168.37     1074.52     59.63 o 
   3   5  24      264.58      290.88     42.64 o 
  -3   6  24       69.11       75.02     37.51 o 
  -2   6  24      125.05      133.05     39.28 o 
  -1   6  24      501.61      464.98     45.83 o 
   0   6  24      659.30      607.00     44.23 o 
   1   6  24      504.68      568.84     52.37 o 
   2   6  24      127.52      164.02     45.47 o 
   3   6  24       71.03      116.60     39.63 o 
  -3   7  24        4.20       11.68     38.22 o 
  -2   7  24      166.89      188.01     35.22 o 
  -1   7  24      331.39      344.77     77.05 o 
   0   7  24      121.45      123.52     29.16 o 
   1   7  24      334.02      461.27     56.26 o 
   2   7  24      162.52      215.15     46.89 o 
   3   7  24        4.05       28.31     44.23 o 
   0   8  24       28.86       22.47     47.06 o 
   1   8  24       29.56       10.97     42.82 o 
   1   0  25      166.68      180.50     17.15 o 
   2   0  25     1141.50     1131.14     53.08 o 
   3   0  25      305.73      348.68     31.92 o 
   4   0  25     1190.59     1133.52     47.86 o 
   5   0  25        3.87       12.36     29.08 o 
  -5   1  25      135.90      171.98     50.25 o 
  -4   1  25      674.20      649.91     39.65 o 
  -3   1  25      238.40      251.35     37.16 o 
  -2   1  25     1595.21     1674.69     44.67 o 
  -1   1  25      351.44      408.26     46.53 o 
   0   1  25      612.17      675.50     21.89 o 
   1   1  25      350.10      419.51     31.32 o 
   2   1  25     1594.26     1579.84     56.26 o 
   3   1  25      236.26      257.79     38.57 o 
   4   1  25      679.99      651.30     42.64 o 
   5   1  25      135.27      137.43     32.70 o 
  -5   2  25        5.10        0.00     45.30 o 
  -4   2  25     1162.73     1088.50     66.88 o 
  -3   2  25       10.31       41.27     30.96 o 
  -2   2  25     2528.22     2592.16     55.55 o 
  -1   2  25      789.88      762.59     32.28 o 
   0   2  25       72.07      123.65     11.77 o 
   1   2  25      787.23      770.55     35.21 o 
   2   2  25     2534.50     2504.77     67.85 o 
   3   2  25       10.59       23.71     31.49 o 
   4   2  25     1147.09     1092.17     44.92 o 
   5   2  25        5.47       16.70     28.08 o 
  -5   3  25       14.21       42.82     40.69 o 
  -4   3  25       32.08       32.20     39.63 o 
  -3   3  25      824.79      770.55     55.20 o 
  -2   3  25     1654.31     1518.27     66.00 o 
  -1   3  25      723.07      738.52     48.30 o 
   0   3  25     1067.92     1079.12     53.08 o 
   1   3  25      705.85      685.44     44.06 o 
   2   3  25     1671.39     1535.43     57.86 o 
   5   3  25       13.79       28.84     42.64 o 
  -4   4  25      157.99      147.21     44.41 o 
  -3   4  25       79.34       80.33     38.93 o 
  -2   4  25      561.89      511.34     47.24 o 
  -1   4  25      743.96      740.47     52.37 o 
   0   4  25       51.92       80.15     32.73 o 
   1   4  25      742.38      707.74     48.30 o 
   2   4  25      562.34      535.93     45.47 o 
   3   4  25       81.71      105.45     33.62 o 
  -4   5  25      610.62      535.40     55.91 o 
  -3   5  25      388.25      322.90     47.95 o 
  -2   5  25       68.95       67.59     35.74 o 
  -1   5  25      714.24      698.53     52.73 o 
   0   5  25     1627.42     1655.92     49.41 o 
   1   5  25      735.25      850.87     58.39 o 
   2   5  25       65.75       98.38     40.87 o 
   3   5  25      389.70      374.22     51.13 o 
  -3   6  25       87.06       87.23     36.80 o 
  -2   6  25      124.18      106.34     38.93 o 
  -1   6  25      326.66      289.64     42.11 o 
   0   6  25       37.63       78.98     28.44 o 
   1   6  25      329.92      278.14     44.59 o 
   2   6  25      124.16       91.12     38.57 o 
   3   6  25       82.67       69.71     36.27 o 
  -3   7  25       18.14        9.91     38.22 o 
  -2   7  25       18.73       40.69     31.08 o 
  -1   7  25      801.06      704.73     54.32 o 
   0   7  25        3.06        0.00     26.78 o 
   1   7  25      823.22      862.02     65.82 o 
   2   7  25       17.88       35.56     42.46 o 
   3   7  25       21.36       43.17     41.23 o 
   0   8  25      134.20      204.00     49.54 o 
   1   8  25        5.03       70.42     46.89 o 
   0   0  26      835.97      889.10     27.94 o 
   1   0  26      427.69      586.00     39.63 o 
   2   0  26      782.22      751.79     45.47 o 
   3   0  26       47.02       56.11     25.87 o 
   4   0  26      102.95      152.35     42.38 o 
   5   0  26       16.78       27.51     31.96 o 
  -5   1  26       67.96       69.71     44.23 o 
  -4   1  26        7.75       23.35     29.67 o 
  -3   1  26      884.44     1036.72     82.27 o 
  -2   1  26      409.81      487.58     54.14 o 
  -1   1  26     1880.66     1863.54     56.44 o 
   0   1  26     1056.97     1104.68     24.50 o 
   1   1  26     1889.23     1861.88     54.32 o 
   2   1  26      412.95      435.79     37.33 o 
   3   1  26      900.26      941.11     55.03 o 
   4   1  26        8.48       26.54     27.27 o 
   5   1  26       67.38       64.02     30.93 o 
  -5   2  26       75.28       81.04     43.70 o 
  -4   2  26      263.61      268.41     49.36 o 
  -3   2  26      825.35      899.02     42.48 o 
  -2   2  26     1686.27     1745.10     68.65 o 
  -1   2  26        9.80       50.78     32.38 o 
   0   2  26      908.72      951.36     24.04 o 
   1   2  26       10.57       46.89     22.29 o 
   2   2  26     1701.94     1755.90     40.16 o 
   3   2  26      828.56      810.18     49.01 o 
   4   2  26      261.95      269.04     32.12 o 
   5   2  26       73.25       70.32     29.68 o 
  -5   3  26       40.23       47.06     44.94 o 
  -4   3  26      149.21      109.52     42.82 o 
  -3   3  26     1022.01     1010.12     61.04 o 
  -2   3  26      246.32      211.79     40.87 o 
  -1   3  26      289.23      323.97     42.11 o 
   0   3  26      452.90      453.66     42.64 o 
   1   3  26      295.30      299.55     38.57 o 
   2   3  26      246.82      233.20     35.92 o 
   5   3  26       40.80       37.33     46.00 o 
  -4   4  26      282.98      253.02     47.06 o 
  -3   4  26       86.77       75.37     37.69 o 
  -2   4  26      187.30      211.79     40.87 o 
  -1   4  26      271.84      279.02     43.70 o 
   0   4  26     1624.00     1488.19     64.40 o 
   1   4  26      276.58      300.08     42.82 o 
   2   4  26      188.34      204.18     36.27 o 
   3   4  26       82.74      116.95     36.98 o 
  -4   5  26      262.14      213.91     46.89 o 
  -3   5  26     1236.66     1048.69     65.82 o 
  -2   5  26       99.42       87.05     36.27 o 
  -1   5  26     1355.97     1316.92     66.00 o 
   0   5  26       72.22       88.34     26.71 o 
   1   5  26     1345.79     1269.68     63.34 o 
   2   5  26       94.41       59.98     36.98 o 
   3   5  26     1230.53     1038.42     61.22 o 
  -3   6  26      103.74      115.36     40.69 o 
  -2   6  26       25.36       53.43     36.45 o 
  -1   6  26        9.24        3.18     33.44 o 
   0   6  26      609.84      616.81     38.39 o 
   1   6  26        8.72       98.38     42.11 o 
   2   6  26       24.73       18.05     36.80 o 
   3   6  26      101.38      118.37     40.52 o 
  -2   7  26       21.00        4.25     36.45 o 
  -1   7  26      112.21      114.83     39.10 o 
   0   7  26        0.40        3.39     26.41 o 
   1   7  26      113.86      154.99     47.95 o 
   2   7  26       22.64       28.66     42.29 o 
   0   8  26      825.17      823.80     73.60 o 
   1   8  26      208.68      228.24     52.73 o 
   1   0  27     2092.61     2135.95     62.10 o 
   2   0  27      208.41      284.69     38.22 o 
   3   0  27       93.31      111.46     30.81 o 
   4   0  27       18.36       10.85     27.37 o 
   5   0  27      581.65      522.49     43.44 o 
  -5   1  27      163.84      223.82     49.19 o 
  -4   1  27       97.92      109.62     32.62 o 
  -3   1  27     3102.18     3079.68     65.42 o 
  -2   1  27      183.70      185.79     27.79 o 
  -1   1  27       14.82       99.26     34.33 o 
   0   1  27      180.78      230.28     15.27 o 
   1   1  27       15.58       48.30     25.12 o 
   2   1  27      184.91      170.21     31.49 o 
   3   1  27     3091.86     3193.66     88.47 o 
   4   1  27       97.61      124.21     29.95 o 
   5   1  27      164.50      171.55     33.17 o 
  -5   2  27      212.34      140.49     43.17 o 
  -4   2  27       99.07       90.06     41.58 o 
  -3   2  27     2152.46     2112.46     64.93 o 
  -2   2  27       49.41       85.11     38.57 o 
  -1   2  27     1010.85     1042.64     37.39 o 
   0   2  27      696.64      716.51     22.46 o 
   1   2  27     1028.15      978.44     40.52 o 
   2   2  27       52.51       84.79     20.23 o 
   3   2  27     2170.29     2037.57     69.54 o 
   4   2  27      100.94      109.11     28.37 o 
   5   2  27      220.22      195.75     32.82 o 
  -5   3  27      477.91      451.89     56.80 o 
  -4   3  27       34.87       20.88     39.81 o 
  -3   3  27       35.60       50.96     36.45 o 
  -2   3  27      106.21       82.98     36.80 o 
  -1   3  27      466.81      500.90     47.77 o 
   0   3  27      110.08      110.23     35.74 o 
   2   3  27      107.66      100.14     33.26 o 
   5   3  27      475.86      483.38     57.50 o 
  -4   4  27      213.40      207.72     46.89 o 
  -3   4  27      883.88      823.80     60.33 o 
  -2   4  27      389.21      358.64     44.76 o 
  -1   4  27      471.08      454.37     47.95 o 
   0   4  27      101.44      110.94     38.57 o 
   1   4  27      477.61      475.60     44.23 o 
   2   4  27      389.34      353.34     40.52 o 
  -4   5  27      185.84      188.97     47.24 o 
  -3   5  27      166.10      136.24     42.29 o 
  -2   5  27      551.86      459.50     49.19 o 
  -1   5  27      337.31      286.46     43.35 o 
   0   5  27      273.28      270.18     41.93 o 
   1   5  27      334.97      364.84     47.77 o 
   2   5  27      555.97      499.13     49.90 o 
   3   5  27      167.61      219.57     43.53 o 
  -3   6  27        3.45        0.00     36.27 o 
  -2   6  27       77.63       71.13     36.63 o 
  -1   6  27      492.33      434.02     49.90 o 
   0   6  27      480.19      446.72     37.03 o 
   1   6  27      498.97      608.65     55.56 o 
   2   6  27       81.19      125.80     44.06 o 
   3   6  27        4.12        0.18     34.68 o 
  -2   7  27       12.76        0.00     35.92 o 
  -1   7  27      246.66      219.40     43.53 o 
   0   7  27       51.49       59.31     27.90 o 
   1   7  27      248.77      194.45     48.48 o 
   2   7  27       13.90       38.57     38.57 o 
   0   8  27      936.64      957.74     73.25 o 
   0   0  28      725.74      676.95     39.46 o 
   1   0  28      220.45      339.89     36.27 o 
   2   0  28      458.30      491.52     39.10 o 
   3   0  28     2764.70     2747.05     61.54 o 
   4   0  28       12.08       16.28     28.41 o 
   5   0  28      305.34      302.93     38.04 o 
  -5   1  28      339.72      401.82     53.43 o 
  -4   1  28     1412.93     1315.88     55.56 o 
  -3   1  28     1839.63     1948.05     57.03 o 
  -2   1  28      523.37      639.79     47.95 o 
  -1   1  28      139.10      143.14     32.73 o 
   0   1  28       95.43      125.01     14.55 o 
   1   1  28      134.70      157.47     27.78 o 
   2   1  28      525.72      598.39     45.47 o 
   3   1  28     1841.76     1887.53     71.13 o 
   4   1  28     1404.12     1349.63     50.39 o 
   5   1  28      342.83      375.06     37.97 o 
  -5   2  28       76.23       67.06     41.93 o 
  -4   2  28      162.48      156.94     41.93 o 
  -3   2  28      344.03      447.29     50.60 o 
  -2   2  28     1974.99     1782.60     50.10 o 
  -1   2  28      314.84      328.39     40.16 o 
   0   2  28       29.15       57.30     22.29 o 
   1   2  28      307.90      306.27     28.31 o 
   2   2  28     1954.52     1833.92     58.57 o 
   3   2  28      344.27      359.00     39.10 o 
   4   2  28      167.26      166.00     29.19 o 
   5   2  28       72.72       66.41     29.46 o 
  -4   3  28      113.31       78.20     40.69 o 
  -3   3  28      334.00      292.65     45.65 o 
  -2   3  28      306.68      278.85     44.06 o 
  -1   3  28     2160.74     2125.68     75.20 o 
   0   3  28        6.73       43.88     36.98 o 
   2   3  28      306.26      307.51     39.63 o 
  -4   4  28      125.39      120.49     42.46 o 
  -3   4  28      146.75      168.26     44.06 o 
  -2   4  28      177.48      202.59     40.69 o 
  -1   4  28      453.54      450.47     46.71 o 
   0   4  28       78.03       67.77     35.56 o 
   1   4  28      456.09      488.69     46.53 o 
   2   4  28      173.81      186.49     36.80 o 
  -4   5  28      858.71      796.20     67.41 o 
  -3   5  28      116.76       86.34     39.28 o 
  -2   5  28      184.52      168.26     42.29 o 
  -1   5  28      722.38      739.05     53.96 o 
   0   5  28      109.91       96.96     37.51 o 
   1   5  28      727.48      728.79     53.79 o 
   2   5  28      178.35      164.19     38.75 o 
   3   5  28      111.68       85.64     37.16 o 
  -3   6  28       36.93        0.00     37.86 o 
  -2   6  28      247.81      238.51     44.23 o 
  -1   6  28      575.32      558.40     51.13 o 
   0   6  28        0.73       16.77     27.24 o 
   1   6  28      583.38      570.79     54.50 o 
   2   6  28      243.53      241.69     42.29 o 
   3   6  28       33.51       36.45     37.51 o 
  -2   7  28       71.84       48.48     38.22 o 
  -1   7  28        7.61       39.10     38.39 o 
   0   7  28      204.33      213.46     33.14 o 
   1   7  28        7.34        8.49     41.05 o 
   2   7  28       73.59       88.47     39.46 o 
   1   0  29        1.54       34.68     27.78 o 
   2   0  29       73.96      214.33     73.87 o 
   3   0  29       62.74      154.61     72.72 o 
   4   0  29      604.10      592.53     57.06 o 
   5   0  29       60.37       66.02     30.88 o 
  -5   1  29       49.55       55.60     30.72 o 
  -4   1  29      168.08      195.35     35.51 o 
  -3   1  29      579.47      655.55     85.55 o 
  -2   1  29     2647.04     2673.13     76.35 o 
  -1   1  29     1102.42     1181.48     38.78 o 
   0   1  29      823.28      783.97     22.85 o 
   1   1  29     1101.24     1137.51     47.42 o 
   2   1  29     2661.90     2648.70     72.54 o 
   3   1  29      579.05      625.46     50.07 o 
   4   1  29      159.85      167.53     29.93 o 
   5   1  29       48.22       59.12     30.66 o 
  -5   2  29        9.59       13.27     41.58 o 
  -4   2  29       34.60        0.00     40.52 o 
  -3   2  29      111.73      145.88     37.07 o 
  -2   2  29      260.25      286.63     42.99 o 
  -1   2  29       55.85      118.05     38.57 o 
   0   2  29       97.35       94.12     23.03 o 
   2   2  29      261.92      284.33     33.97 o 
   3   2  29      113.43      104.74     31.67 o 
   4   2  29       37.99       16.71     26.27 o 
   5   2  29       10.43       21.76     41.76 o 
  -4   3  29       21.35       36.80     40.87 o 
  -3   3  29      547.07      466.22     52.02 o 
  -2   3  29     1925.26     1780.84     74.67 o 
  -1   3  29     1203.84     1245.97     63.70 o 
   0   3  29     1968.29     1833.21     71.66 o 
   2   3  29     1922.80     1771.11     64.76 o 
  -4   4  29      142.21      134.12     45.30 o 
  -3   4  29       25.46       58.74     39.46 o 
  -2   4  29      159.21      148.27     40.87 o 
  -1   4  29      161.09      172.33     40.34 o 
   0   4  29      312.91      346.97     42.99 o 
   1   4  29      159.37      155.17     36.80 o 
   2   4  29      158.58      151.46     35.56 o 
  -4   5  29      204.65      284.86     51.66 o 
  -3   5  29      158.21       98.91     40.69 o 
  -2   5  29      281.87      279.38     46.36 o 
  -1   5  29        3.58        4.07     36.27 o 
   0   5  29      512.90      492.58     48.30 o 
   1   5  29        4.88       27.42     34.68 o 
   2   5  29      280.08      274.78     42.82 o 
   3   5  29      158.97      141.90     40.52 o 
  -3   6  29      177.72      146.32     42.64 o 
  -2   6  29      217.90      208.43     45.12 o 
  -1   6  29       71.65       81.04     38.93 o 
   0   6  29      190.60      223.64     44.76 o 
   1   6  29       71.93       96.78     43.53 o 
   2   6  29      218.40      246.82     44.59 o 
   3   6  29      176.86      167.20     45.47 o 
  -2   7  29       41.93        1.59     39.28 o 
  -1   7  29      265.87      249.83     44.59 o 
   0   7  29        2.85       54.65     55.29 o 
   1   7  29      273.38      306.63     52.55 o 
   2   7  29       40.80       53.61     40.16 o 
   0   0  30       10.31       56.44     27.78 o 
   1   0  30      717.30      705.97     44.94 o 
   2   0  30     2036.32     1997.04     50.97 o 
   3   0  30      185.46      180.35     30.38 o 
   4   0  30       83.24       74.05     29.79 o 
   5   0  30       75.62       88.37     33.09 o 
  -5   1  30      234.82      232.97     36.38 o 
  -4   1  30      108.64      139.93     33.59 o 
  -3   1  30     1156.44     1246.29     46.98 o 
  -2   1  30     1680.37     1701.40     70.95 o 
  -1   1  30      838.21      897.35     36.32 o 
   0   1  30      213.78      238.92     19.26 o 
   1   1  30      845.64      893.87     44.94 o 
   2   1  30     1690.85     1819.23     64.76 o 
   3   1  30     1179.76     1133.62     58.74 o 
   4   1  30      108.79      142.09     35.39 o 
   5   1  30      238.32      225.97     35.64 o 
  -4   2  30       26.05       25.12     40.16 o 
  -3   2  30      157.33      175.09     31.41 o 
  -2   2  30      431.44      502.56     42.99 o 
  -1   2  30      374.95      464.30     43.17 o 
   0   2  30        0.71       13.61     21.06 o 
   4   2  30       26.58        5.66     44.23 o 
  -4   3  30      835.63      720.47     62.10 o 
  -3   3  30      528.77      521.60     53.26 o 
  -2   3  30      820.85      777.80     57.86 o 
  -1   3  30     1464.77     1549.87    134.03 o 
   0   3  30      115.16      189.32     39.46 o 
   2   3  30      808.28      768.60     49.01 o 
  -4   4  30      323.93      353.87     49.72 o 
  -3   4  30       29.83        9.55     37.16 o 
  -2   4  30     1330.78     1246.15     68.30 o 
  -1   4  30       82.09       80.50     35.92 o 
   0   4  30       14.04       16.99     34.50 o 
   2   4  30     1334.26     1212.88     61.57 o 
  -3   5  30       57.15       38.57     38.39 o 
  -2   5  30      216.57      254.25     47.95 o 
  -1   5  30      209.59      222.41     41.05 o 
   0   5  30      176.53      108.81     37.33 o 
   1   5  30      211.15      254.25     44.23 o 
   2   5  30      213.69      213.38     39.81 o 
   3   5  30       55.68       47.24     35.56 o 
  -3   6  30       57.93       53.61     37.51 o 
  -2   6  30       44.59       49.72     40.69 o 
  -1   6  30      243.43      235.50     44.23 o 
   0   6  30       83.48      126.86     41.93 o 
   1   6  30      248.25      247.35     46.71 o 
   2   6  30       46.33       29.19     38.39 o 
   3   6  30       59.34       58.21     39.63 o 
  -2   7  30      165.82      148.27     40.34 o 
  -1   7  30      181.04      128.98     41.40 o 
   0   7  30      734.68      686.74     48.13 o 
   1   7  30      179.86      244.17     55.03 o 
   2   7  30      175.13      194.10     48.66 o 
   1   0  31      325.94      383.42     40.16 o 
   2   0  31     1084.63     1127.64     41.74 o 
   3   0  31      723.03      777.05     40.14 o 
   4   0  31       61.02       58.01     30.68 o 
   5   0  31      158.77      175.72     35.27 o 
  -5   1  31      344.97      369.73     40.37 o 
  -4   1  31      197.28      149.76     32.60 o 
  -3   1  31     1045.72     1118.60     46.44 o 
  -2   1  31     2390.86     2463.41     58.07 o 
  -1   1  31      108.35      167.20     36.45 o 
   0   1  31      304.84      341.99     25.02 o 
   1   1  31      108.65      133.05     29.37 o 
   2   1  31     2412.37     2306.33     71.13 o 
   3   1  31     1044.92      987.29     55.38 o 
   4   1  31      202.04      181.80     31.31 o 
   5   1  31      345.09      356.48     38.72 o 
  -4   2  31        9.46        0.00     37.69 o 
  -3   2  31       33.02       80.32     29.29 o 
  -2   2  31      956.80      916.69     40.93 o 
  -1   2  31      825.44      922.92     72.90 o 
   0   2  31       11.18       35.66     21.87 o 
   4   2  31        9.03       14.33     45.30 o 
  -4   3  31      201.97      213.74     48.30 o 
  -3   3  31      615.02      622.63     56.62 o 
  -2   3  31       43.46       50.25     37.86 o 
  -1   3  31       10.86      465.68    281.94 o 
   0   3  31      100.53       68.30     37.33 o 
  -4   4  31       22.95       69.36     37.69 o 
  -3   4  31      425.20      433.66     53.08 o 
  -2   4  31       58.29       88.82     41.05 o 
  -1   4  31      546.06      549.73     51.31 o 
   0   4  31      920.10      892.28     57.68 o 
   2   4  31       60.52       99.08     37.33 o 
  -3   5  31       75.56       76.26     38.22 o 
  -2   5  31      134.93      127.57     41.40 o 
  -1   5  31      299.70      304.86     44.76 o 
   0   5  31       58.93       41.58     37.51 o 
   1   5  31      305.27      330.87     46.18 o 
   2   5  31      133.48       87.58     37.33 o 
  -3   6  31      159.66      183.48     47.42 o 
  -2   6  31       80.29      159.77     44.94 o 
  -1   6  31       53.52       83.34     40.52 o 
   0   6  31      617.09      643.69     57.15 o 
   1   6  31       55.19      123.15     44.23 o 
   2   6  31       80.89       86.52     39.63 o 
   3   6  31      160.19      259.74     48.48 o 
  -1   7  31      341.55      315.30     47.95 o 
   0   7  31        7.58        9.20     39.28 o 
   1   7  31      348.01      371.03     54.67 o 
   0   0  32      779.02      769.31     45.47 o 
   1   0  32      507.31      457.90     41.05 o 
   2   0  32        0.61      141.29     79.80 o 
   3   0  32       43.28       80.04     44.59 o 
   4   0  32     1063.52     1011.22     47.52 o 
  -4   1  32      206.10      220.17     35.12 o 
  -3   1  32      842.41      928.32     43.83 o 
  -2   1  32     1124.58     1230.40     62.28 o 
  -1   1  32      305.14      349.10     29.70 o 
   0   1  32        1.81       51.25     16.82 o 
   1   1  32      300.80      333.70     34.50 o 
   2   1  32     1122.13     1254.81     58.92 o 
   3   1  32      843.43      898.65     55.03 o 
   4   1  32      204.59      203.67     33.04 o 
  -4   2  32      406.92      385.54     51.66 o 
  -3   2  32      103.05      112.74     29.45 o 
  -2   2  32      308.27      411.67     62.99 o 
  -1   2  32      645.49      684.51     74.58 o 
   0   2  32        3.16       29.63     22.48 o 
   4   2  32      413.92      423.23     56.09 o 
  -4   3  32       24.27       20.17     41.58 o 
  -3   3  32      528.68      501.96     52.73 o 
  -2   3  32       62.24       54.85     38.93 o 
  -1   3  32     1470.97     1359.99     45.55 o 
   0   3  32       23.11      102.44     40.69 o 
  -4   4  32      178.76      143.67     44.94 o 
  -3   4  32      584.62      548.67     57.15 o 
  -2   4  32      913.82      858.48     60.16 o 
  -1   4  32       12.86       25.12     35.39 o 
   0   4  32      722.77      771.43     56.09 o 
   2   4  32      908.29      835.66     55.56 o 
  -3   5  32      289.90      280.97     49.54 o 
  -2   5  32       27.19       10.79     38.57 o 
  -1   5  32      157.61      135.35     41.76 o 
   0   5  32       64.55       60.33     38.04 o 
   1   5  32      156.42      143.32     39.99 o 
   2   5  32       26.25       16.81     32.20 o 
  -2   6  32      155.86      167.20     45.47 o 
  -1   6  32      264.60      316.00     50.07 o 
   0   6  32      939.78      863.79     63.17 o 
   1   6  32      266.70      282.03     48.48 o 
   2   6  32      153.47      170.21     46.71 o 
  -1   7  32       44.57        8.32     40.34 o 
   0   7  32        8.29        0.00     38.57 o 
   1   7  32       43.92       81.74     44.23 o 
   1   0  33      343.41      350.51     39.81 o 
   2   0  33     1082.66     1044.92     41.84 o 
   3   0  33      510.60      531.09     37.17 o 
   4   0  33      360.66      403.06     37.86 o 
  -4   1  33      130.95      149.98     32.99 o 
  -3   1  33      261.40      311.89     70.24 o 
  -2   1  33     1320.13     1383.51     47.43 o 
  -1   1  33      227.67      298.46     29.57 o 
   0   1  33      333.07      350.12     21.41 o 
   1   1  33      230.54      301.32     33.97 o 
   2   1  33     1302.46     1280.65     57.33 o 
   3   1  33      263.29      269.34     31.09 o 
   4   1  33      134.07      116.87     30.82 o 
  -4   2  33      109.96      103.58     33.14 o 
  -3   2  33       56.15       87.35     40.61 o 
  -2   2  33      404.83      468.98     35.15 o 
  -1   2  33      166.38      303.11     73.60 o 
   0   2  33      562.84      530.82     30.76 o 
   4   2  33      115.56      132.35     44.06 o 
  -4   3  33      249.39      215.68     45.30 o 
  -3   3  33      108.81      116.78     41.40 o 
  -2   3  33      222.71      247.88     42.11 o 
  -1   3  33      276.30      508.69    164.64 o 
   0   3  33     2823.21     2625.17     85.64 o 
  -3   4  33      108.75      112.71     42.29 o 
  -2   4  33       98.12      163.84     44.23 o 
  -1   4  33      845.97      693.23     55.56 o 
   0   4  33       99.60      117.84     38.75 o 
   2   4  33       95.35      131.28     36.45 o 
  -3   5  33       92.34       87.58     44.41 o 
  -2   5  33      330.42      303.44     48.83 o 
  -1   5  33       91.25       97.31     39.81 o 
   0   5  33      227.33      178.00     45.47 o 
   2   5  33      331.32      299.73     47.24 o 
  -2   6  33      275.88      260.09     48.30 o 
  -1   6  33       32.55       45.65     41.58 o 
   0   6  33       23.61       85.46     42.64 o 
   1   6  33       31.69       96.08     42.29 o 
   2   6  33      276.28      270.89     49.36 o 
   0   7  33       37.81       62.10     39.99 o 
   0   0  34       28.81       53.43     31.32 o 
   1   0  34       22.53       55.03     33.09 o 
   2   0  34        4.50       59.92     26.23 o 
   3   0  34     1206.10     1129.32     46.93 o 
   4   0  34        4.33        0.00     28.97 o 
  -4   1  34      263.76      269.10     35.86 o 
  -3   1  34      445.83      448.46     36.05 o 
  -2   1  34      347.33      439.62     39.63 o 
  -1   1  34      308.23      375.32     35.21 o 
   0   1  34      205.65      236.79     20.39 o 
   1   1  34      308.97      378.64     36.45 o 
   2   1  34      350.23      417.56     43.17 o 
   3   1  34      432.82      419.63     33.92 o 
   4   1  34      265.82      222.44     32.88 o 
  -4   2  34      125.07      133.96     32.72 o 
  -3   2  34      178.55      180.88     32.43 o 
  -2   2  34      409.18      425.67     54.41 o 
  -1   2  34      472.22      556.63     34.81 o 
   0   2  34      195.10      207.90     38.75 o 
   4   2  34      122.87      102.09     46.00 o 
  -4   3  34       16.50       28.31     37.51 o 
  -3   3  34      212.22      189.50     43.17 o 
  -2   3  34      833.31      783.29     57.86 o 
  -1   3  34      437.00      556.85     97.14 o 
   0   3  34       58.06       87.41     41.76 o 
  -3   4  34       33.39       39.99     36.98 o 
  -2   4  34      186.53      198.87     45.65 o 
  -1   4  34      202.53      201.88     42.11 o 
   0   4  34       86.45       86.52     39.63 o 
  -3   5  34       31.35       67.77     42.99 o 
  -2   5  34      441.91      474.71     56.09 o 
  -1   5  34      340.43      289.11     47.24 o 
   0   5  34      332.82      252.84     47.06 o 
   2   5  34      449.28      439.33     52.37 o 
  -2   6  34      128.31      115.71     45.47 o 
  -1   6  34       35.52       37.33     43.88 o 
   0   6  34      224.12      182.77     47.06 o 
   2   6  34      127.87      111.82     41.40 o 
   1   0  35      293.25      301.50     38.57 o 
   2   0  35       97.32       88.78     26.82 o 
   3   0  35       50.92      100.45     41.05 o 
   4   0  35      147.51      127.17     32.20 o 
  -4   1  35      132.74      137.08     32.55 o 
  -3   1  35       61.05       76.23     29.50 o 
  -2   1  35      161.50      176.04     28.81 o 
  -1   1  35      146.13      212.69     28.64 o 
   0   1  35      161.80      169.46     19.24 o 
   1   1  35      147.15      207.54     33.44 o 
   2   1  35      156.45      152.69     33.26 o 
   3   1  35       64.54       71.13     24.02 o 
   4   1  35      138.11      108.77     31.14 o 
  -4   2  35      114.56      123.08     35.11 o 
  -3   2  35      210.06      238.51     61.40 o 
  -2   2  35      556.53      618.36     50.07 o 
  -1   2  35     1088.20     1080.84     42.27 o 
   0   2  35       26.46      101.56     39.10 o 
   4   2  35      110.42      105.28     47.06 o 
  -4   3  35       31.35       33.09     40.52 o 
  -3   3  35       13.96       22.47     40.52 o 
  -2   3  35      342.84      347.32     47.95 o 
  -1   3  35     1095.81     1088.93     43.42 o 
   0   3  35        4.97       12.21     36.27 o 
  -3   4  35      100.90       84.75     40.34 o 
  -2   4  35      164.08      164.37     44.76 o 
  -1   4  35      111.19       67.41     39.99 o 
   0   4  35      354.09      329.98     50.25 o 
  -3   5  35      287.69      297.07     49.54 o 
  -2   5  35       77.83       98.20     43.70 o 
  -1   5  35      440.77      363.60     51.31 o 
   0   5  35      183.22      181.53     42.11 o 
   2   5  35       74.35       68.83     38.57 o 
  -2   6  35      245.86      183.13     45.83 o 
  -1   6  35      187.96      168.44     44.41 o 
   0   6  35       14.24        2.12     41.40 o 
   2   6  35      241.30      265.40     48.66 o 
   0   0  36       35.15       44.76     30.08 o 
   1   0  36       23.03       50.60     32.56 o 
   2   0  36       48.61       62.97     25.57 o 
   3   0  36      432.80      412.97     35.78 o 
   4   0  36      280.14      286.99     35.19 o 
  -4   1  36        2.69       32.69     30.10 o 
  -3   1  36        2.05        7.33     28.01 o 
  -2   1  36       73.66       84.27     27.68 o 
  -1   1  36      506.71      465.42     33.29 o 
   0   1  36       70.47       90.17     18.52 o 
   1   1  36      507.79      463.39     39.99 o 
   2   1  36       71.28       86.52     29.37 o 
   3   1  36        2.22        5.78     24.30 o 
   4   1  36        2.19        0.72     27.59 o 
  -4   2  36      208.36      243.47     37.81 o 
  -3   2  36      155.09      226.69     44.06 o 
  -2   2  36      812.78      873.43     43.33 o 
  -1   2  36      218.74      379.69     92.09 o 
   0   2  36     1078.21     1051.52     59.98 o 
   4   2  36      214.68      228.07     53.61 o 
  -3   3  36      176.08      158.36     43.35 o 
  -2   3  36       16.42       22.47     39.63 o 
  -1   3  36      205.07      321.59    105.28 o 
   0   3  36       37.78       30.43     40.87 o 
  -3   4  36      113.64       87.23     38.04 o 
  -2   4  36      135.30      108.28     41.58 o 
  -1   4  36      425.98      424.46     50.60 o 
   0   4  36     1349.55     1202.97     70.42 o 
  -2   5  36        5.75        0.00     39.46 o 
  -1   5  36       35.75       32.20     42.29 o 
   0   5  36      188.07      145.44     45.30 o 
  -1   6  36        0.62       57.86     45.65 o 
   0   6  36       16.95       28.84     44.41 o 
   1   0  37      366.82      394.92     41.40 o 
   2   0  37        1.18        6.04     23.83 o 
   3   0  37       98.25      121.63     30.41 o 
   4   0  37       12.37       10.03     28.85 o 
  -4   1  37      230.37      237.76     35.74 o 
  -3   1  37      412.90      365.36     36.01 o 
  -2   1  37       78.97       98.06     28.98 o 
  -1   1  37       59.53       85.24     26.70 o 
   0   1  37        2.84       44.60     26.45 o 
   2   1  37       80.39       86.70     30.96 o 
   3   1  37      416.42      373.01     33.71 o 
   4   1  37      231.44      212.65     33.49 o 
  -4   2  37      207.56      231.73     37.44 o 
  -3   2  37      483.51      481.98     50.87 o 
  -2   2  37      137.34      217.10    101.74 o 
  -1   2  37      205.44      225.11     32.56 o 
   0   2  37      484.73      429.42     48.30 o 
   4   2  37      212.69      215.68     55.91 o 
  -3   3  37      201.63      173.22     43.88 o 
  -2   3  37       38.42       68.10     30.40 o 
  -1   3  37       20.31       54.56     32.29 o 
   0   3  37     1281.12     1124.06     64.93 o 
  -3   4  37       82.68       69.18     40.34 o 
  -2   4  37      356.91      310.17     49.90 o 
  -1   4  37      530.17      452.24     52.73 o 
   0   4  37      353.82      298.84     50.25 o 
  -2   5  37      184.26      173.22     47.06 o 
  -1   5  37      363.02      403.06     53.61 o 
   0   5  37        7.84       12.03     42.29 o 
  -1   6  37       12.22        2.30     41.76 o 
   0   6  37       16.24       73.43     43.17 o 
   0   0  38      222.96      128.81     31.67 o 
   1   0  38      178.27      181.53     37.51 o 
   2   0  38       13.19       15.33     25.43 o 
   3   0  38      150.52      150.71     29.23 o 
   4   0  38       19.04       14.42     30.10 o 
  -4   1  38      210.12      214.21     35.29 o 
  -3   1  38       50.22      113.12     31.35 o 
  -2   1  38      363.25      391.47     34.61 o 
  -1   1  38       15.07       47.05     25.34 o 
   0   1  38      407.61      374.04     43.70 o 
   3   1  38       47.38       22.12     45.83 o 
   4   1  38      207.22      158.71     52.37 o 
  -3   2  38      290.26      302.46     41.31 o 
  -2   2  38      233.55      213.64     34.77 o 
  -1   2  38       83.13      136.05     28.46 o 
   0   2  38       84.78       81.39     37.69 o 
  -3   3  38      150.18      179.23     43.70 o 
  -2   3  38      289.63      329.68     34.84 o 
  -1   3  38        9.60       26.83     26.06 o 
   0   3  38        3.55        6.02     38.57 o 
  -3   4  38       39.82       50.25     38.93 o 
  -2   4  38       39.39       39.46     43.35 o 
  -1   4  38       22.08       26.01     40.69 o 
   0   4  38        4.68       38.75     40.87 o 
  -2   5  38      364.61      382.35     52.90 o 
  -1   5  38      367.94      327.33     53.08 o 
   0   5  38       76.70       86.34     46.36 o 
   0   6  38       25.28       68.83     44.41 o 
   1   0  39      352.91      315.30     39.99 o 
   2   0  39       50.85      115.47     28.60 o 
   3   0  39       31.76       81.03     28.93 o 
  -3   1  39       14.52       16.05     28.63 o 
  -2   1  39      251.04      292.59     33.17 o 
  -1   1  39      238.53      239.12     29.73 o 
   0   1  39       14.79       15.39     34.15 o 
   3   1  39       14.11        0.00     46.18 o 
  -3   2  39       12.89       45.97     58.92 o 
  -2   2  39      140.74      202.19     32.43 o 
  -1   2  39      370.84      334.66     32.48 o 
   0   2  39      105.35       81.57     36.98 o 
  -3   3  39      147.02      173.93     44.94 o 
  -2   3  39      221.15      303.15     50.07 o 
  -1   3  39      181.12      159.16     29.41 o 
   0   3  39        5.11       42.82     36.80 o 
  -2   4  39       51.76       63.70     45.30 o 
  -1   4  39      105.20       50.25     42.46 o 
   0   4  39      175.15      109.88     42.46 o 
  -2   5  39       12.97       13.45     41.23 o 
  -1   5  39      293.95      263.81     50.43 o 
   0   5  39      240.47      227.36     49.01 o 
   0   0  40       58.00       54.67     30.96 o 
   1   0  40       59.24      105.98     33.26 o 
   2   0  40      864.98      832.38     42.22 o 
   3   0  40      167.79      161.24     31.57 o 
  -3   1  40       22.07       30.59     28.95 o 
  -2   1  40       43.58       51.71     26.82 o 
  -1   1  40      180.67      205.70     29.93 o 
   0   1  40      173.65      184.54     38.39 o 
   3   1  40       20.37       54.67     50.43 o 
  -3   2  40      199.57      231.15     41.05 o 
  -2   2  40      257.90      306.43     34.17 o 
  -1   2  40       63.29      136.43     53.61 o 
   0   2  40      209.25      188.26     41.05 o 
  -3   3  40      253.62      262.57     49.01 o 
  -2   3  40       10.32       84.67     47.86 o 
  -1   3  40      156.50      179.41     43.70 o 
   0   3  40      104.83      126.15     42.11 o 
  -2   4  40       86.29       61.22     43.88 o 
  -1   4  40      103.87      130.58     46.36 o 
   0   4  40        5.44        1.59     41.40 o 
  -1   5  40       20.74       31.14     40.16 o 
   0   5  40        1.89       16.10     39.63 o 
   1   0  41       21.89       23.36     31.49 o 
   2   0  41       14.79       84.80     31.05 o 
   3   0  41       84.43      109.22     30.76 o 
  -3   1  41       68.94       95.15     31.15 o 
  -2   1  41       20.40       14.50     27.48 o 
  -1   1  41      164.88      192.60     29.34 o 
   0   1  41       34.09       37.69     34.33 o 
   3   1  41       68.11       93.95     50.96 o 
  -3   2  41      176.24      240.14     67.85 o 
  -2   2  41      100.96      127.25     31.41 o 
  -1   2  41      272.97      287.69     32.76 o 
   0   2  41      210.74      185.78     41.93 o 
  -2   3  41       88.15      117.63     31.99 o 
  -1   3  41      100.61      102.98     43.35 o 
   0   3  41       14.33       35.39     41.40 o 
  -2   4  41      217.83      262.39     49.90 o 
  -1   4  41      148.74      190.38     46.71 o 
   0   4  41      615.08      560.35     58.74 o 
  -1   5  41       69.49       38.39     42.29 o 
   0   5  41       91.32       88.11     44.94 o 
   0   0  42        9.04       51.66     32.73 o 
   1   0  42       61.60       47.42     32.20 o 
   2   0  42      117.52      161.80     29.30 o 
   3   0  42       39.40       68.71     29.12 o 
  -3   1  42      100.43      103.62     32.55 o 
  -2   1  42       38.87       62.76     29.10 o 
  -1   1  42      239.25      253.63     30.63 o 
   0   1  42       55.88       61.22     36.45 o 
   3   1  42      103.90       86.52     47.24 o 
  -3   2  42       47.88      111.56     39.90 o 
  -2   2  42       79.15      111.92     32.32 o 
  -1   2  42      361.48      323.06     33.20 o 
   0   2  42        8.63       14.86     36.45 o 
  -2   3  42      232.17      270.58     36.01 o 
  -1   3  42      155.01      164.19     45.65 o 
   0   3  42      157.99      147.56     44.76 o 
  -1   4  42       17.19       33.79     40.34 o 
   0   4  42       14.53       12.56     41.76 o 
   1   0  43       24.20       33.66     25.21 o 
   2   0  43       52.75       51.89     28.30 o 
   3   0  43        5.56       23.38     28.17 o 
  -3   1  43      156.45      173.69     35.32 o 
  -2   1  43      355.33      399.47     36.77 o 
  -1   1  43      122.95      138.20     29.42 o 
   0   1  43      172.16      165.08     39.46 o 
   3   1  43      154.48      150.92     53.08 o 
  -2   2  43       58.70       65.06     30.67 o 
  -1   2  43       57.26      109.13     29.37 o 
   0   2  43        0.35       19.64     36.63 o 
  -2   3  43      118.70      113.59     46.18 o 
  -1   3  43       76.91       98.02     43.88 o 
   0   3  43      107.50      150.75     45.47 o 
  -1   4  43       61.21       52.73     44.41 o 
   0   4  43       61.66       79.27     45.65 o 
   0   0  44        4.39       37.86     32.20 o 
   1   0  44       47.79       55.81     26.22 o 
   2   0  44       15.53       41.78     26.93 o 
  -2   1  44       19.26       59.19     29.24 o 
  -1   1  44      166.63      154.10     29.22 o 
   0   1  44        0.30       18.05     31.49 o 
  -2   2  44       89.18      131.57     37.60 o 
  -1   2  44      122.67      120.49     39.63 o 
   0   2  44       98.61       43.17     39.28 o 
  -2   3  44       85.77       87.05     44.23 o 
  -1   3  44      308.88      328.21     49.54 o 
   0   3  44       72.47      139.60     43.88 o 
   0   4  44       38.00       59.80     44.94 o 
   1   0  45      127.21      246.65     50.43 o 
   2   0  45       30.69       55.03     46.71 o 
  -2   1  45       40.73       58.85     30.58 o 
  -1   1  45       23.66       33.57     26.90 o 
   0   1  45       23.27       16.63     32.56 o 
  -2   2  45       81.71      134.83     32.86 o 
  -1   2  45      152.01      215.86     46.89 o 
   0   2  45        0.73       10.97     37.33 o 
  -1   3  45       38.07       42.64     40.87 o 
   0   3  45       18.27       52.37     41.76 o 
   1   0  46      134.91      210.91     45.47 o 
   2   0  46      300.47      341.66     61.22 o 
  -2   1  46       96.07      103.77     31.13 o 
  -1   1  46       44.43       56.39     27.27 o 
   0   1  46        6.54       43.88     35.74 o 
  -1   2  46       69.08       92.18     43.17 o 
   0   2  46       73.14       90.41     39.99 o 
   0   3  46        1.00        3.18     43.35 o 
   1   0  47      241.95      217.45     49.01 o 
  -1   1  47      186.90      215.00     32.69 o 
   0   1  47      219.89      233.55     45.30 o 
  -1   2  47       96.85      141.19     45.65 o 
   0   2  47        2.09       44.94     41.23 o 
   1   0  48       11.22       56.09     42.29 o 
  -1   1  48      160.65      223.82     45.30 o 
   0   1  48       61.83       75.20     39.46 o 
                                                 
